# Supplementary material for: Constraint-based modeling of yeast mitochondria reveals the dynamics of protein import and iron-sulfur cluster biogenesis
Source: iScience. 2021 Oct 15;24(11):103294. doi: 10.1016/j.isci.2021.103294 (PMC8564123; doi:10.1016/j.isci.2021.103294)
Supplement: Table S2. List of mitochondrial proteins used for construction of model, related to figure 1 [file mmc2.xlsx]

## Sheet: SI_TableS2
Table S2. List of mitochondrial proteins used for construction of model.
Primary Identifier	gene_symbol	description	massspec_evidence	go_annotation_mitochondrial	gfp_evidence	organism_name	mtstargetp	mtsmitoprot	mtsmitofates	cellular_location	cellular_location_evidence	mito_sublocation	mito_sublocation_evidence
YNL055C	POR1	Mitochondrial porin (voltage-dependent anion channel); outer membrane protein required for maintenance of mitochondrial osmotic stability and mitochondrial membrane permeability; couples the glutathione pools of the intermembrane space (IMS) and the cytosol; phosphorylated; protein abundance increases in response to DNA replication stress; POR1 has a paralog, POR2, that arose from the whole genom…	12	TRUE	3	S. cerevisiae S288C	0.097	0.6508	0	mitochondrion	MassSpec;GFP;Gene Ontology	mitochondrial intermembrane space;mitochondrial outer membrane	mass-spec;Gene Ontology
YPR191W	QCR2	Subunit 2 of ubiquinol cytochrome-c reductase (Complex III); Complex III is a component of the mitochondrial inner membrane electron transport chain; phosphorylated; transcription is regulated by Hap1p, Hap2p/Hap3p, and heme	12	TRUE	3	S. cerevisiae S288C	0.9	0.9818	0.996	mitochondrion	MassSpec;GFP;Gene Ontology	mitochondrial inner membrane;mitochondrial outer membrane	mass-spec;Gene Ontology
YML054C	CYB2	Cytochrome b2 (L-lactate cytochrome-c oxidoreductase); component of the mitochondrial intermembrane space, required for lactate utilization; expression is repressed by glucose and anaerobic conditions	12	TRUE	0	S. cerevisiae S288C	0.359	0.5976	0.996	cytosol;mitochondrion	MassSpec;Gene Ontology	intermembrane space;mitochondrial inner membrane;mitochondrial intermembrane space;mitochondrial outer membrane;mitochondrial intermembrane space/mitochondrial inner membrane	mass-spec;Gene Ontology
YIL136W	OM45	Mitochondrial outer membrane protein of unknown function; major constituent of the outer membrane, located on the outer (cytosolic) face; protein abundance increases in response to DNA replication stress	12	TRUE	2	S. cerevisiae S288C	0.357	0.2374	0	mitochondrion	MassSpec;GFP;Gene Ontology	mitochondrial outer membrane;mitochondrial intermembrane space/mitochondrial inner membrane	mass-spec;Gene Ontology
YKL150W	MCR1	Mitochondrial NADH-cytochrome b5 reductase; involved in ergosterol biosynthesis	12	TRUE	2	S. cerevisiae S288C	0.724	0.7813	0.798	mitochondrion	MassSpec;GFP;Gene Ontology	mitochondrial outer membraneintermembrane space;mitochondrial intermembrane space;mitochondrial outer membrane	mass-spec;Gene Ontology
YMR203W	TOM40	Component of the TOM (translocase of outer membrane) complex; responsible for recognition and initial import steps for all mitochondrially directed proteins; constitutes the core element of the protein conducting pore; pre-Tom40p is phosphorylated by PKA, which impairs its import into mitochondria under non-respiratory conditions	12	TRUE	1	S. cerevisiae S288C	0.188	0.0823	0	cytosol;mitochondrion	MassSpec;GFP;Gene Ontology	mitochondrial intermembrane space;mitochondrial outer membrane;mitochondrial intermembrane space/mitochondrial inner membrane	mass-spec;Gene Ontology
YIL155C	GUT2	Mitochondrial glycerol-3-phosphate dehydrogenase; expression is repressed by both glucose and cAMP and derepressed by non-fermentable carbon sources in a Snf1p, Rsf1p, Hap2/3/4/5 complex dependent manner	11	TRUE	3	S. cerevisiae S288C	0.802	0.7417	0.325	mitochondrion	MassSpec;GFP;Gene Ontology	mitochondrial inner membrane;mitochondrial outer membranemitochondrial inner membraneintermembrane space;mitochondrial outer membrane;mitochondrial intermembrane space/mitochondrial inner membrane	mass-spec;Gene Ontology
YJR121W	ATP2	Beta subunit of the F1 sector of mitochondrial F1F0 ATP synthase; which is a large, evolutionarily conserved enzyme complex required for ATP synthesis; F1 translationally regulates ATP6 and ATP8 expression to achieve a balanced output of ATP synthase genes encoded in nucleus and mitochondria; phosphorylated	11	TRUE	3	S. cerevisiae S288C	0.906	0.9677	0.996	cytosol;mitochondrion	MassSpec;GFP;Gene Ontology	mitochondrial inner membrane;mitochondrial intermembrane space;mitochondrial outer membrane	mass-spec;Gene Ontology
YER004W	FMP52	Protein of unknown function; localized to the mitochondrial outer membrane; induced by treatment with 8-methoxypsoralen and UVA irradiation	11	TRUE	0	S. cerevisiae S288C	0.487	0.5608	0.012	mitochondrion	MassSpec;Gene Ontology	mitochondrial matrix/mitochondrial inner membrane;mitochondrial outer membrane	mass-spec;Gene Ontology
YIL125W	KGD1	Subunit of the mitochondrial alpha-ketoglutarate dehydrogenase complex; catalyzes a key step in the tricarboxylic acid (TCA) cycle, the oxidative decarboxylation of alpha-ketoglutarate to form succinyl-CoA	11	TRUE	2	S. cerevisiae S288C	0.894	0.9972	0.996	cytosol;mitochondrion	MassSpec;GFP;Gene Ontology	mitochondrial matrix;mitochondrial outer membrane;mitochondrial nucleoid	mass-spec;Gene Ontology
YBL045C	COR1	Core subunit of the ubiquinol-cytochrome c reductase complex; the ubiquinol-cytochrome c reductase complex (bc1 complex) is a component of the mitochondrial inner membrane electron transport chain	11	TRUE	2	S. cerevisiae S288C	0.744	0.9956	0.996	mitochondrion	MassSpec;GFP;Gene Ontology	mitochondrial inner membrane;mitochondrial outer membrane	mass-spec;Gene Ontology
YBR039W	ATP3	Gamma subunit of the F1 sector of mitochondrial F1F0 ATP synthase; F1F0 ATP synthase is a large, evolutionarily conserved enzyme complex required for ATP synthesis	11	TRUE	2	S. cerevisiae S288C	0.753	0.9769	0.996	mitochondrion	MassSpec;GFP;Gene Ontology	mitochondrial inner membrane;mitochondrial matrix/mitochondrial inner membrane;mitochondrial outer membrane	mass-spec;Gene Ontology
YJR045C	SSC1	Hsp70 family ATPase; constituent of the import motor component of the Translocase of the Inner Mitochondrial membrane (TIM23 complex); involved in protein translocation and folding; subunit of SceI endonuclease; SSC1 has a paralog, ECM10, that arose from the whole genome duplication	11	TRUE	1	S. cerevisiae S288C	0.929	0.9912	0.996	mitochondrion;nucleus	MassSpec;GFP;Gene Ontology	mitochondrial inner membrane;mitochondrial nucleoid;mitochondrial outer membrane;mitochondrial matrix	mass-spec;Gene Ontology
YLR259C	HSP60	Tetradecameric mitochondrial chaperonin; required for ATP-dependent folding of precursor polypeptides and complex assembly; prevents aggregation and mediates protein refolding after heat shock; role in mtDNA transmission; phosphorylated	11	TRUE	1	S. cerevisiae S288C	0.898	0.9965	0.999	cytosol;mitochondrion	MassSpec;GFP;Gene Ontology	mitochondrial inner membrane;mitochondrial matrix;mitochondrial intermembrane space;mitochondrial nucleoid;mitochondrial outer membrane	mass-spec;Gene Ontology
YKL148C	SDH1	Flavoprotein subunit of succinate dehydrogenase; couples the oxidation of succinate to the transfer of electrons to ubiquinone as part of the TCA cycle and the mitochondrial respiratory chain; FAD binding to Sdh1p is required for the assembly of the succinate dehydrogenase subunits; SDH1 has a paralog, YJL045W, that arose from the whole genome duplication	11	TRUE	1	S. cerevisiae S288C	0.913	0.99	0.996	mitochondrion;plasma membrane	MassSpec;GFP;Gene Ontology	mitochondrial inner membrane;mitochondrial outer membrane	mass-spec;Gene Ontology
YOR374W	ALD4	Mitochondrial aldehyde dehydrogenase; required for growth on ethanol and conversion of acetaldehyde to acetate; phosphorylated; activity is K+ dependent; utilizes NADP+ or NAD+ equally as coenzymes; expression is glucose repressed; can substitute for cytosolic NADP-dependent aldehyde dehydrogenase when directed to the cytosol	11	TRUE	1	S. cerevisiae S288C	0.867	0.9963	0.996	mitochondrion	MassSpec;GFP;Gene Ontology	mitochondrial matrix;mitochondrial matrix/mitochondrial inner membrane;mitochondrial outer membrane;mitochondrial nucleoid	mass-spec;Gene Ontology
YLR355C	ILV5	Acetohydroxyacid reductoisomerase and mtDNA binding protein; involved in branched-chain amino acid biosynthesis and maintenance of wild-type mitochondrial DNA; found in mitochondrial nucleoids	11	TRUE	1	S. cerevisiae S288C	0.947	0.9991	1	mitochondrion	MassSpec;GFP;Gene Ontology	mitochondrial matrix;mitochondrial outer membrane;mitochondrial nucleoid	mass-spec;Gene Ontology
YDR148C	KGD2	Dihydrolipoyl transsuccinylase; component of the mitochondrial alpha-ketoglutarate dehydrogenase complex, which catalyzes the oxidative decarboxylation of alpha-ketoglutarate to succinyl-CoA in the TCA cycle; phosphorylated	10	TRUE	3	S. cerevisiae S288C	0.946	0.9984	0.996	mitochondrion	MassSpec;GFP;Gene Ontology	mitochondrial nucleoid;mitochondrial matrix/mitochondrial inner membrane;mitochondrial matrix	mass-spec;Gene Ontology
YNL071W	LAT1	Dihydrolipoamide acetyltransferase component (E2) of the PDC; the pyruvate dehydrogenase complex (PDC) catalyzes the oxidative decarboxylation of pyruvate to acetyl-CoA	10	TRUE	3	S. cerevisiae S288C	0.927	0.9836	0.999	mitochondrion	MassSpec;GFP;Gene Ontology	mitochondrial inner membrane;mitochondrial matrix/mitochondrial inner membrane;mitochondrial matrix	mass-spec;Gene Ontology
YJR077C	MIR1	Mitochondrial phosphate carrier; imports inorganic phosphate into mitochondria; functionally redundant with Pic2p but more abundant than Pic2p under normal conditions; phosphorylated	10	TRUE	3	S. cerevisiae S288C	0.11	0.0305	0	mitochondrion	MassSpec;GFP;Gene Ontology	mitochondrial inner membrane;mitochondrial matrix/mitochondrial inner membrane;mitochondrial intermembrane space;mitochondrial outer membrane	mass-spec;Gene Ontology
YLL041C	SDH2	Iron-sulfur protein subunit of succinate dehydrogenase; the complex couples the oxidation of succinate to the transfer of electrons to ubiquinone as part of the TCA cycle and the mitochondrial respiratory chain; other members are Sdh1p, Sdh3p, and Sdh4p	10	TRUE	3	S. cerevisiae S288C	0.862	0.9695	0.195	mitochondrion;vacuole	MassSpec;GFP;Gene Ontology	mitochondrial inner membrane;mitochondrial matrix/mitochondrial inner membrane;mitochondrial outer membrane	mass-spec;Gene Ontology
YDL174C	DLD1	D-lactate dehydrogenase; oxidizes D-lactate to pyruvate, transcription is heme-dependent, repressed by glucose, and derepressed in ethanol or lactate; located in the mitochondrial inner membrane	10	TRUE	3	S. cerevisiae S288C	0.916	0.989	0.996	mitochondrion	MassSpec;GFP;Gene Ontology	mitochondrial inner membrane;mitochondrial intermembrane space;mitochondrial intermembrane space/mitochondrial inner membrane	mass-spec;Gene Ontology
YOR136W	IDH2	Subunit of mitochondrial NAD(+)-dependent isocitrate dehydrogenase; complex catalyzes the oxidation of isocitrate to alpha-ketoglutarate in the TCA cycle; phosphorylated	10	TRUE	3	S. cerevisiae S288C	0.698	0.9961	0.996	mitochondrion	MassSpec;GFP;Gene Ontology	mitochondrial matrix	mass-spec;Gene Ontology
YJR016C	ILV3	Dihydroxyacid dehydratase; catalyzes third step in the common pathway leading to biosynthesis of branched-chain amino acids	10	TRUE	3	S. cerevisiae S288C	0.61	0.9462	0.996	mitochondrion	MassSpec;GFP;Gene Ontology	mitochondrial matrix	mass-spec
YOR020C	HSP10	Mitochondrial matrix co-chaperonin; inhibits the ATPase activity of Hsp60p, a mitochondrial chaperonin; involved in protein folding and sorting in the mitochondria; 10 kD heat shock protein with similarity to E. coli groES	10	TRUE	0	S. cerevisiae S288C	0.555	0.8949	0.012	mitochondrion	MassSpec;Gene Ontology	mitochondrial matrix/mitochondrial inner membrane;mitochondrial outer membrane;mitochondrial matrix	mass-spec;Gene Ontology
YIL065C	FIS1	Protein involved in mitochondrial fission and peroxisome abundance; required for localization of Dnm1p and Mdv1p during mitochondrial division; mediates ethanol-induced apoptosis and ethanol-induced mitochondrial fragmentation	10	TRUE	0	S. cerevisiae S288C	0.089	0.0094	0.006	mitochondrion;peroxisome	MassSpec;Gene Ontology	mitochondrial outer membrane	mass-spec;Gene Ontology
YER178W	PDA1	E1 alpha subunit of the pyruvate dehydrogenase (PDH) complex; catalyzes the direct oxidative decarboxylation of pyruvate to acetyl-CoA; phosphorylated; regulated by glucose; PDH complex is concentrated in spots within the mitochondrial matrix, often near the ERMES complex and near peroxisomes	10	TRUE	2	S. cerevisiae S288C	0.934	0.9798	0.996	mitochondrion	MassSpec;GFP;Gene Ontology	mitochondrial matrix;mitochondrial matrix/mitochondrial inner membrane;mitochondrial outer membrane;mitochondrial nucleoid	mass-spec;Gene Ontology
YKL085W	MDH1	Mitochondrial malate dehydrogenase; catalyzes interconversion of malate and oxaloacetate; involved in the tricarboxylic acid (TCA) cycle; phosphorylated	10	TRUE	2	S. cerevisiae S288C	0.687	0.9873	0.996	mitochondrion	MassSpec;GFP;Gene Ontology	mitochondrial outer membrane;mitochondrial matrix	mass-spec;Gene Ontology
YBR221C	PDB1	E1 beta subunit of the pyruvate dehydrogenase (PDH) complex; PDH is an evolutionarily conserved multi-protein complex found in mitochondria	10	TRUE	2	S. cerevisiae S288C	0.97	0.9974	1	mitochondrion	MassSpec;GFP;Gene Ontology	mitochondrial matrix;mitochondrial outer membrane;mitochondrial nucleoid	mass-spec;Gene Ontology
YML078W	CPR3	Mitochondrial peptidyl-prolyl cis-trans isomerase (cyclophilin); catalyzes the cis-trans isomerization of peptide bonds N-terminal to proline residues; involved in protein refolding after import into mitochondria	10	TRUE	2	S. cerevisiae S288C	0.819	0.9958	0.996	mitochondrion	MassSpec;GFP;Gene Ontology	mitochondrial matrix	mass-spec;Gene Ontology
YNL121C	TOM70	Component of the TOM (translocase of outer membrane) complex; involved in the recognition and initial import steps for all mitochondrially directed proteins; acts as a receptor for incoming precursor proteins; TOM70 has a paralog, TOM71, that arose from the whole genome duplication	10	TRUE	2	S. cerevisiae S288C	0.203	0.7756	0.012	mitochondrion	MassSpec;GFP;Gene Ontology	mitochondrial outer membrane	mass-spec;Gene Ontology
YMR108W	ILV2	Acetolactate synthase; catalyses the first common step in isoleucine and valine biosynthesis and is the target of several classes of inhibitors, localizes to the mitochondria; expression of the gene is under general amino acid control	10	TRUE	2	S. cerevisiae S288C	0.949	0.9991	0.996	mitochondrion	MassSpec;GFP;Gene Ontology	mitochondrial inner membrane;mitochondrial matrix/mitochondrial inner membrane;mitochondrial outer membrane	mass-spec
YDR298C	ATP5	Subunit 5 of the stator stalk of mitochondrial F1F0 ATP synthase; F1F0 ATP synthase is a large, evolutionarily conserved enzyme complex required for ATP synthesis; homologous to bovine subunit OSCP (oligomycin sensitivity-conferring protein); phosphorylated	10	TRUE	2	S. cerevisiae S288C	0.826	0.9924	0.999	mitochondrion	MassSpec;GFP;Gene Ontology	mitochondrial inner membrane;mitochondrial outer membrane	mass-spec;Gene Ontology
YPR002W	PDH1	Putative 2-methylcitrate dehydratase; mitochondrial protein that participates in respiration; induced by diauxic shift; homologous to E. coli PrpD, may take part in the conversion of 2-methylcitrate to 2-methylisocitrate	10	FALSE	2	S. cerevisiae S288C	0.236	0.3558	0.352	mitochondrion	MassSpec;GFP	mitochondrial outer membrane;mitochondrial outer membranemitochondrial matrix	mass-spec
YJR048W	CYC1	Cytochrome c, isoform 1; also known as iso-1-cytochrome c; electron carrier of the mitochondrial intermembrane space that transfers electrons from ubiquinone-cytochrome c oxidoreductase to cytochrome c oxidase during cellular respiration; mutations in human homolog cause insulin-responsive hyperglycemia; CYC1 has a paralog, CYC7, that arose from the whole genome duplication	10	TRUE	1	S. cerevisiae S288C	0.294	0.8501	0.012	mitochondrion	MassSpec;GFP;Gene Ontology	intermembrane space;mitochondrial intermembrane space;mitochondrial outer membrane	mass-spec;Gene Ontology
YGR082W	TOM20	Component of the TOM (translocase of outer membrane) complex; responsible for recognition and initial import steps for all mitochondrially directed proteins; acts as a receptor for incoming precursor proteins	10	TRUE	1	S. cerevisiae S288C	0.17	0.6902	0.012	mitochondrion	MassSpec;GFP;Gene Ontology	mitochondrial outer membrane	mass-spec;Gene Ontology
YCL009C	ILV6	Regulatory subunit of acetolactate synthase; acetolactate synthase catalyzes the first step of branched-chain amino acid biosynthesis; enhances activity of the Ilv2p catalytic subunit, localizes to mitochondria	10	TRUE	1	S. cerevisiae S288C	0.962	0.9221	0.996	mitochondrion	MassSpec;GFP;Gene Ontology	mitochondrial inner membrane;mitochondrial nucleoid;mitochondrial matrix/mitochondrial inner membrane;mitochondrial matrix	mass-spec;Gene Ontology
YGL187C	COX4	Subunit IV of cytochrome c oxidase; the terminal member of the mitochondrial inner membrane electron transport chain; precursor N-terminal 25 residues are cleaved during mitochondrial import; phosphorylated; spermidine enhances translation	10	TRUE	1	S. cerevisiae S288C	0.92	0.9966	0.998	mitochondrion	MassSpec;GFP;Gene Ontology	mitochondrial inner membrane;mitochondrial intermembrane space	Gene Ontology
YGR132C	PHB1	Subunit of the prohibitin complex (Phb1p-Phb2p); prohibitin is a 1.2 MDa ring-shaped inner mitochondrial membrane chaperone that stabilizes newly synthesized proteins; determinant of replicative life span; involved in mitochondrial segregation; prohibitin deficiency induces a mitochondrial unfolded protein response (mtUPR)	9	TRUE	3	S. cerevisiae S288C	0.039	0.1292	0.029	mitochondrion	MassSpec;GFP;Gene Ontology	mitochondrial inner membrane	mass-spec;Gene Ontology
YBL064C	PRX1	Mitochondrial peroxiredoxin with thioredoxin peroxidase activity; has a role in reduction of hydroperoxides; reactivation requires Trr2p and glutathione; induced during respiratory growth and oxidative stress; phosphorylated; protein abundance increases in response to DNA replication stress	9	TRUE	3	S. cerevisiae S288C	0.839	0.9912	0.914	mitochondrion	MassSpec;GFP;Gene Ontology	mitochondrial matrix	mass-spec
YOR142W	LSC1	Alpha subunit of succinyl-CoA ligase; succinyl-CoA ligase is a mitochondrial enzyme of the TCA cycle that catalyzes the nucleotide-dependent conversion of succinyl-CoA to succinate; phosphorylated	9	TRUE	3	S. cerevisiae S288C	0.602	0.9587	0.996	mitochondrion	MassSpec;GFP;Gene Ontology	mitochondrial nucleoid;mitochondrial matrix	mass-spec;Gene Ontology
YHR037W	PUT2	Delta-1-pyrroline-5-carboxylate dehydrogenase; nuclear-encoded mitochondrial protein involved in utilization of proline as sole nitrogen source; deficiency of the human homolog causes HPII, an autosomal recessive inborn error of metabolism	9	TRUE	3	S. cerevisiae S288C	0.703	0.9967	0.996	mitochondrion	MassSpec;GFP;Gene Ontology	mitochondrial inner membrane;mitochondrial matrix	mass-spec;Gene Ontology
YDR529C	QCR7	Subunit 7 of ubiquinol cytochrome-c reductase (Complex III); Complex III is a component of the mitochondrial inner membrane electron transport chain; oriented facing the mitochondrial matrix; N-terminus appears to play a role in complex assembly	9	TRUE	3	S. cerevisiae S288C	0.178	0.4726	0.012	mitochondrion	MassSpec;GFP;Gene Ontology	mitochondrial inner membrane	mass-spec;Gene Ontology
YKL027W	TCD2	tRNA threonylcarbamoyladenosine dehydratase; required for the ct6A tRNA base modification, where an adenosine at position 37 is modified to form a cyclized active ester with an oxazolone ring; localized to the mitochondrial outer membrane; TCD2 has a paralog, TCD1, that arose from the whole genome duplication	9	TRUE	3	S. cerevisiae S288C	0.013	0.1786	0.003	mitochondrion	MassSpec;GFP;Gene Ontology	mitochondrial outer membrane	mass-spec;Gene Ontology
YOR215C	AIM41	Putative protein of unknown function; the authentic protein is detected in highly purified mitochondria in high-throughput studies; null mutant displays reduced frequency of mitochondrial genome loss	9	TRUE	3	S. cerevisiae S288C	0.864	0.9809	0.996	mitochondrion	MassSpec;GFP;Gene Ontology	mitochondrial matrix/mitochondrial inner membrane;mitochondrial matrix	mass-spec
YHL021C	AIM17	Putative protein of unknown function; the authentic, non-tagged protein is detected in highly purified mitochondria in high-throughput studies; null mutant displays reduced frequency of mitochondrial genome loss	9	TRUE	3	S. cerevisiae S288C	0.945	0.9991	0.999	mitochondrion	MassSpec;GFP;Gene Ontology	mitochondrial matrix	mass-spec
YBR026C	ETR1	2-enoyl thioester reductase; member of the medium chain dehydrogenase/reductase family; localized to in mitochondria, where it has a probable role in fatty acid synthesis	9	TRUE	3	S. cerevisiae S288C	0.532	0.6333	0.155	mitochondrion	MassSpec;GFP;Gene Ontology	mitochondrial matrix	mass-spec;Gene Ontology
YAL044C	GCV3	H subunit of the mitochondrial glycine decarboxylase complex; glycine decarboxylase is required for the catabolism of glycine to 5,10-methylene-THF; also required for all protein lipoylation; expression is regulated by levels of 5,10-methylene-THF	9	TRUE	3	S. cerevisiae S288C	0.942	0.9972	0.994	mitochondrion	MassSpec;GFP;Gene Ontology	mitochondrial matrix	mass-spec
YNL037C	IDH1	Subunit of mitochondrial NAD(+)-dependent isocitrate dehydrogenase; complex catalyzes the oxidation of isocitrate to alpha-ketoglutarate in the TCA cycle	9	TRUE	3	S. cerevisiae S288C	0.708	0.9495	0.996	cytosol;mitochondrion	MassSpec;GFP;Gene Ontology	mitochondrial nucleoid;mitochondrial intermembrane space;mitochondrial matrix	mass-spec;Gene Ontology
YIL094C	LYS12	Homo-isocitrate dehydrogenase; an NAD-linked mitochondrial enzyme required for the fourth step in the biosynthesis of lysine, in which homo-isocitrate is oxidatively decarboxylated to alpha-ketoadipate	9	TRUE	3	S. cerevisiae S288C	0.775	0.995	0.999	mitochondrion	MassSpec;GFP;Gene Ontology	mitochondrial matrix	mass-spec
YDL066W	IDP1	Mitochondrial NADP-specific isocitrate dehydrogenase; catalyzes the oxidation of isocitrate to alpha-ketoglutarate; not required for mitochondrial respiration and may function to divert alpha-ketoglutarate to biosynthetic processes	9	TRUE	3	S. cerevisiae S288C	0.781	0.9434	0.996	mitochondrion	MassSpec;GFP;Gene Ontology	mitochondrial nucleoid;mitochondrial matrix	mass-spec;Gene Ontology
YBL099W	ATP1	Alpha subunit of the F1 sector of mitochondrial F1F0 ATP synthase; which is a large, evolutionarily conserved enzyme complex required for ATP synthesis; F1 translationally regulates ATP6 and ATP8 expression to achieve a balanced output of ATP synthase genes encoded in nucleus and mitochondria; phosphorylated; N-terminally propionylated in vivo	9	TRUE	3	S. cerevisiae S288C	0.954	0.9994	1	cytosol;mitochondrion	MassSpec;GFP;Gene Ontology	mitochondrial inner membrane;mitochondrial nucleoid;mitochondrial intermembrane space;mitochondrial matrix	mass-spec;Gene Ontology
YHR208W	BAT1	Mitochondrial branched-chain amino acid (BCAA) aminotransferase; preferentially involved in BCAA biosynthesis; homolog of murine ECA39; highly expressed during logarithmic phase and repressed during stationary phase; BAT1 has a paralog, BAT2, that arose from the whole genome duplication	9	TRUE	0	S. cerevisiae S288C	0.723	0.8337	0.996	mitochondrion	MassSpec;Gene Ontology	mitochondrial matrix	mass-spec;Gene Ontology
YGR234W	YHB1	Nitric oxide oxidoreductase; flavohemoglobin involved in nitric oxide detoxification; plays a role in the oxidative and nitrosative stress responses; protein increases in abundance and relocalizes from nucleus to cytoplasmic foci upon DNA replication stress	9	TRUE	0	S. cerevisiae S288C	0.122	0.1688	0.012	cytosol;mitochondrion	MassSpec;Gene Ontology	mitochondrial matrix	mass-spec;Gene Ontology
YLR089C	ALT1	Alanine transaminase (glutamic pyruvic transaminase); involved in alanine biosynthesis and catabolism; TOR1-independent role in determining chronological lifespan; expression is induced in the presence of alanine; repression is mediated by Nrg1p; ALT1 has a paralog, ALT2, that arose from the whole genome duplication; Alt2p is catalytically inactive	9	TRUE	0	S. cerevisiae S288C	0.581	0.9774	0.996	mitochondrion	MassSpec;Gene Ontology	mitochondrial matrix	mass-spec;Gene Ontology
YLR038C	COX12	Subunit VIb of cytochrome c oxidase; cytochrome c oxidase is also known as respiratory Complex IV and is the terminal member of the mitochondrial inner membrane electron transport chain; required for assembly of cytochrome c oxidase but not required for activity after assembly; phosphorylated; easily released from the intermembrane space, suggesting a loose association with Complex IV	9	TRUE	0	S. cerevisiae S288C	0.089	0.0099	0	mitochondrion	MassSpec;Gene Ontology	mitochondrial inner membrane;mitochondrial inner membraneintermembrane space;mitochondrial intermembrane space	mass-spec;Gene Ontology
YMR110C	HFD1	Hexadecenal dehydrogenase; involved in the conversion of sphingosine 1-phosphate breakdown product hexadecenal to hexadecenoic acid; located in the mitochondrial outer membrane and also in lipid particles; has similarity to ALDH3A2, a human fatty aldehyde dehydrogenase (FALDH) mutated in Sjogren-Larsson syndrome, a neurocutaneous disorder	9	TRUE	0	S. cerevisiae S288C	0.096	0.0458	0.003	mitochondrion	MassSpec;Gene Ontology	mitochondrial outer membrane	mass-spec;Gene Ontology
YDR178W	SDH4	Membrane anchor subunit of succinate dehydrogenase (SDH); involved in coupling the oxidation of succinate to the transfer of electrons to ubiquinone as part of the TCA cycle and the mitochondrial respiratory chain; has similarity to human SDH subunit D (SDHD), which is implicated in paraganglioma	9	TRUE	2	S. cerevisiae S288C	0.957	0.995	0.996	mitochondrion	MassSpec;GFP;Gene Ontology	mitochondrial inner membrane;mitochondrial intermembrane space/mitochondrial inner membrane	mass-spec;Gene Ontology
YNL104C	LEU4	Alpha-isopropylmalate synthase (2-isopropylmalate synthase); the main isozyme responsible for the first step in the leucine biosynthesis pathway; LEU4 has a paralog, LEU9, that arose from the whole genome duplication	9	TRUE	2	S. cerevisiae S288C	0.238	0.0892	0.019	mitochondrion	MassSpec;GFP;Gene Ontology	mitochondrial matrix	mass-spec
YMR145C	NDE1	Mitochondrial external NADH dehydrogenase; type II NAD(P)H:quinone oxidoreductase that catalyzes the oxidation of cytosolic NADH; Nde1p and Nde2p provide cytosolic NADH to the mitochondrial respiratory chain; NDE1 has a paralog, NDE2, that arose from the whole genome duplication	9	TRUE	2	S. cerevisiae S288C	0.857	0.9894	0.936	mitochondrion	MassSpec;GFP;Gene Ontology	mitochondrial inner membrane;mitochondrial intermembrane space;mitochondrial outer membrane;mitochondrial intermembrane space/mitochondrial inner membrane	mass-spec;Gene Ontology
YML120C	NDI1	NADH:ubiquinone oxidoreductase; transfers electrons from NADH to ubiquinone in the respiratory chain but does not pump protons, in contrast to the higher eukaryotic multisubunit respiratory complex I; phosphorylated; involved in Mn and H2O2 induced apoptosis; upon apoptotic stress, Ndip is activated in the mitochondria by N-terminal cleavage, and the truncated protein translocates to the cytoplas…	9	TRUE	2	S. cerevisiae S288C	0.893	0.9152	0.999	mitochondrion	MassSpec;GFP;Gene Ontology	mitochondrial inner membrane;mitochondrial outer membrane;mitochondrial matrix	mass-spec;Gene Ontology
YEL024W	RIP1	Ubiquinol-cytochrome-c reductase; a Rieske iron-sulfur protein of the mitochondrial cytochrome bc1 complex; transfers electrons from ubiquinol to cytochrome c1 during respiration; during import, Rip1p is first imported into the mitochondrial matrix where it is processed, acquires its Fe-S cluster, and is folded, then is translocated into the inner membrane by the action of a homo-oligomer of Bcs1…	9	TRUE	2	S. cerevisiae S288C	0.805	0.9968	0.996	mitochondrion	MassSpec;GFP;Gene Ontology	mitochondrial inner membrane	mass-spec;Gene Ontology
YDL178W	DLD2	D-lactate dehydrogenase; located in the mitochondrial matrix	9	TRUE	2	S. cerevisiae S288C	0.909	0.9908	0.919	mitochondrion	MassSpec;GFP;Gene Ontology	mitochondrial matrix	mass-spec;Gene Ontology
YOR187W	TUF1	Mitochondrial translation elongation factor Tu; comprises both GTPase and guanine nucleotide exchange factor activities, while these activities are found in separate proteins in S. pombe and humans	9	TRUE	2	S. cerevisiae S288C	0.965	0.9922	0.999	mitochondrion	MassSpec;GFP;Gene Ontology	mitochondrial matrix/mitochondrial inner membrane;mitochondrial matrix	mass-spec
YKR066C	CCP1	Mitochondrial cytochrome-c peroxidase; degrades reactive oxygen species in mitochondria, involved in the response to oxidative stress	9	TRUE	2	S. cerevisiae S288C	0.894	0.9763	0.996	mitochondrion	MassSpec;GFP;Gene Ontology	intermembrane space;mitochondrial intermembrane space;mitochondrial matrix;mitochondrial intermembrane space/mitochondrial inner membrane	mass-spec;Gene Ontology
YGR244C	LSC2	Beta subunit of succinyl-CoA ligase; succinyl-CoA ligase is a mitochondrial enzyme of the TCA cycle that catalyzes the nucleotide-dependent conversion of succinyl-CoA to succinate	9	TRUE	2	S. cerevisiae S288C	0.929	0.9533	0.996	mitochondrion	MassSpec;GFP;Gene Ontology	mitochondrial matrix	mass-spec
YIL051C	MMF1	Mitochondrial protein required for transamination of isoleucine; but not of valine or leucine; may regulate specificity of branched-chain transaminases Bat1p and Bat2p; induction of expression in response to stress is mediated by a Hog1p-regulated antisense RNA and gene looping; interacts genetically with mitochondrial ribosomal protein genes; MMF1 has a paralog, HMF1, that arose from the whole g…	9	TRUE	2	S. cerevisiae S288C	0.909	0.994	0.993	mitochondrion	MassSpec;GFP;Gene Ontology	mitochondrial matrix	mass-spec;Gene Ontology
YCR028C-A	RIM1	ssDNA-binding protein essential for mitochondrial genome maintenance; involved in mitochondrial DNA replication	9	TRUE	2	S. cerevisiae S288C	0.724	0.7758	0.996	mitochondrion	MassSpec;GFP;Gene Ontology	mitochondrial nucleoid;mitochondrial matrix	mass-spec;Gene Ontology
YHR008C	SOD2	Mitochondrial manganese superoxide dismutase; protects cells against oxygen toxicity; phosphorylated	9	TRUE	2	S. cerevisiae S288C	0.695	0.9486	0.996	mitochondrion	MassSpec;GFP;Gene Ontology	mitochondrial matrix	mass-spec;Gene Ontology
YPR006C	ICL2	2-methylisocitrate lyase of the mitochondrial matrix; functions in the methylcitrate cycle to catalyze the conversion of 2-methylisocitrate to succinate and pyruvate; ICL2 transcription is repressed by glucose and induced by ethanol	9	TRUE	2	S. cerevisiae S288C	0.489	0.9148	0.996	mitochondrion	MassSpec;GFP;Gene Ontology	mitochondrial matrix	mass-spec;Gene Ontology
YBL015W	ACH1	Protein with CoA transferase activity; particularly for CoASH transfer from succinyl-CoA to acetate; has minor acetyl-CoA-hydrolase activity; phosphorylated; required for acetate utilization and for diploid pseudohyphal growth	9	TRUE	2	S. cerevisiae S288C	0.404	0.8793	0.17	cytosol;mitochondrion	MassSpec;GFP;Gene Ontology	mitochondrial matrix	mass-spec
YHR198C	AIM18	Putative protein of unknown function; the authentic, non-tagged protein is detected in highly purified mitochondria in high-throughput studies; null mutant displays elevated frequency of mitochondrial genome loss	9	TRUE	2	S. cerevisiae S288C	0.649	0.9889	0.547	mitochondrion	MassSpec;GFP;Gene Ontology	mitochondrial outer membrane;mitochondrial intermembrane space/mitochondrial inner membrane	mass-spec
YMR083W	ADH3	Mitochondrial alcohol dehydrogenase isozyme III; involved in the shuttling of mitochondrial NADH to the cytosol under anaerobic conditions and ethanol production	9	TRUE	2	S. cerevisiae S288C	0.936	0.9969	0.999	mitochondrion	MassSpec;GFP;Gene Ontology	mitochondrial matrix	mass-spec;Gene Ontology
YER073W	ALD5	Mitochondrial aldehyde dehydrogenase; involved in regulation or biosynthesis of electron transport chain components and acetate formation; activated by K+; utilizes NADP+ as the preferred coenzyme; constitutively expressed	9	TRUE	2	S. cerevisiae S288C	0.922	0.9987	1	mitochondrion	MassSpec;GFP;Gene Ontology	mitochondrial matrix	mass-spec;Gene Ontology
YML086C	ALO1	D-Arabinono-1,4-lactone oxidase; catalyzes the final step in biosynthesis of dehydro-D-arabinono-1,4-lactone, which is protective against oxidative stress	9	TRUE	2	S. cerevisiae S288C	0.469	0.1154	0.012	mitochondrion	MassSpec;GFP;Gene Ontology	mitochondrial outer membrane	mass-spec;Gene Ontology
YOR356W	CIR2	Putative ortholog of human ETF-dH; found in a large supramolecular complex with other mitochondrial dehydrogenases; may have a role in oxidative stress response; ETF-dH is also known as electron transfer flavoprotein dehydrogenase	9	TRUE	2	S. cerevisiae S288C	0.518	0.9763	0.996	mitochondrion	MassSpec;GFP;Gene Ontology	mitochondrial inner membrane;mitochondrial matrix	mass-spec;Gene Ontology
YFL018C	LPD1	Dihydrolipoamide dehydrogenase; the lipoamide dehydrogenase component (E3) of the pyruvate dehydrogenase and 2-oxoglutarate dehydrogenase multi-enzyme complexes; PDH complex is concentrated in spots within the mitochondrial matrix, often near the ERMES complex and near peroxisomes; LPD1 has a paralog, IRC15, that arose from the whole genome duplication	9	TRUE	2	S. cerevisiae S288C	0.852	0.9455	0.996	mitochondrion	MassSpec;GFP;Gene Ontology	mitochondrial nucleoid;mitochondrial matrix	mass-spec;Gene Ontology
YPL059W	GRX5	Glutathione-dependent oxidoreductase; hydroperoxide and superoxide-radical responsive; mitochondrial matrix protein involved in the synthesis/assembly of iron-sulfur centers; monothiol glutaredoxin subfamily member along with Grx3p and Grx4p	9	TRUE	2	S. cerevisiae S288C	0.879	0.9202	0.939	mitochondrion	MassSpec;GFP;Gene Ontology	mitochondrial matrix/mitochondrial inner membrane;mitochondrial matrix	mass-spec;Gene Ontology
YDR258C	HSP78	Oligomeric mitochondrial matrix chaperone; cooperates with Ssc1p in mitochondrial thermotolerance after heat shock; able to prevent the aggregation of misfolded proteins as well as resolubilize protein aggregates	9	TRUE	2	S. cerevisiae S288C	0.818	0.9981	0.996	mitochondrion	MassSpec;GFP;Gene Ontology	mitochondrial inner membrane;mitochondrial matrix/mitochondrial inner membrane;mitochondrial matrix	mass-spec;Gene Ontology
YPL078C	ATP4	Subunit b of the stator stalk of mitochondrial F1F0 ATP synthase; ATP synthase is a large, evolutionarily conserved enzyme complex required for ATP synthesis; contributes to the oligomerization of the complex, which in turn determines the shape of inner membrane cristae; phosphorylated	9	TRUE	2	S. cerevisiae S288C	0.955	0.9879	0.996	mitochondrion	MassSpec;GFP;Gene Ontology	mitochondrial inner membrane	mass-spec;Gene Ontology
YHR051W	COX6	Subunit VI of cytochrome c oxidase (Complex IV); Complex IV is the terminal member of the mitochondrial inner membrane electron transport chain; expression is regulated by oxygen levels	9	TRUE	2	S. cerevisiae S288C	0.939	0.9996	0.997	mitochondrion	MassSpec;GFP;Gene Ontology	mitochondrial inner membrane	Gene Ontology
YNL052W	COX5A	Subunit Va of cytochrome c oxidase; cytochrome c oxidase is the terminal member of the mitochondrial inner membrane electron transport chain; Cox5Ap is predominantly expressed during aerobic growth while its isoform Vb (Cox5Bp) is expressed during anaerobic growth; COX5A has a paralog, COX5B, that arose from the whole genome duplication	9	TRUE	2	S. cerevisiae S288C	0.926	0.8632	0.999	mitochondrion	MassSpec;GFP;Gene Ontology	mitochondrial inner membrane;mitochondrial intermembrane space	mass-spec;Gene Ontology
YNR001C	CIT1	Citrate synthase; catalyzes the condensation of acetyl coenzyme A and oxaloacetate to form citrate; the rate-limiting enzyme of the TCA cycle; nuclear encoded mitochondrial protein; CIT1 has a paralog, CIT2, that arose from the whole genome duplication	9	TRUE	2	S. cerevisiae S288C	0.893	0.9607	0.996	cytosol;mitochondrion	MassSpec;GFP;Gene Ontology	mitochondrial intermembrane space;mitochondrial matrix	mass-spec;Gene Ontology
YKL016C	ATP7	Subunit d of the stator stalk of mitochondrial F1F0 ATP synthase; F1F0 ATP synthase is a large, evolutionarily conserved enzyme complex required for ATP synthesis	9	TRUE	2	S. cerevisiae S288C	0.61	0.7686	0.012	mitochondrion	MassSpec;GFP;Gene Ontology	mitochondrial inner membrane	mass-spec;Gene Ontology
YML042W	CAT2	Carnitine acetyl-CoA transferase; present in both mitochondria and peroxisomes; transfers activated acetyl groups to carnitine to form acetylcarnitine which can be shuttled across membranes	9	TRUE	1	S. cerevisiae S288C	0.855	0.8686	0.95	mitochondrion;peroxisome	MassSpec;GFP;Gene Ontology	mitochondrial inner membrane;mitochondrial matrix	mass-spec;Gene Ontology
YNL252C	MRPL17	Mitochondrial ribosomal protein of the large subunit	9	TRUE	1	S. cerevisiae S288C	0.675	0.9144	0.996	mitochondrion	MassSpec;GFP;Gene Ontology	mitochondrial inner membrane;mitochondrial matrix/mitochondrial inner membrane;mitochondrial matrix	mass-spec;Gene Ontology
YDR347W	MRP1	Mitochondrial ribosomal protein of the small subunit; MRP1 exhibits genetic interactions with PET122, encoding a COX3-specific translational activator, and with PET123, encoding a small subunit mitochondrial ribosomal protein	9	TRUE	1	S. cerevisiae S288C	0.696	0.8335	0.996	mitochondrion	MassSpec;GFP;Gene Ontology	mitochondrial inner membrane;mitochondrial matrix/mitochondrial inner membrane;mitochondrial matrix	mass-spec;Gene Ontology
YLR304C	ACO1	Aconitase; required for the tricarboxylic acid (TCA) cycle and also independently required for mitochondrial genome maintenance; phosphorylated; component of the mitochondrial nucleoid; mutation leads to glutamate auxotrophy	9	TRUE	1	S. cerevisiae S288C	0.849	0.995	0.996	cytosol;mitochondrion	MassSpec;GFP;Gene Ontology	mitochondrial nucleoid;mitochondrial intermembrane space;mitochondrial matrix	mass-spec;Gene Ontology
YER080W	AIM9	Putative protein of unknown function; the authentic, non-tagged protein is detected in highly purified mitochondria in high-throughput studies; null mutant displays elevated frequency of mitochondrial genome loss	9	TRUE	1	S. cerevisiae S288C	0.739	0.9683	0.996	mitochondrion	MassSpec;GFP;Gene Ontology	mitochondrial inner membrane	mass-spec
YGL191W	COX13	Subunit VIa of cytochrome c oxidase; present in a subclass of cytochrome c oxidase complexes that may have a role in mimimizing generation of reactive oxygen species; not essential for cytochrome c oxidase activity but may modulate activity in response to ATP; required for assembly of Rcf2p into cytochrome c oxidase - cytochrome bc1 supercomplexes	9	TRUE	1	S. cerevisiae S288C	0.72	0.5112	0.996	mitochondrion	MassSpec;GFP;Gene Ontology	mitochondrial inner membrane	mass-spec;Gene Ontology
YOR232W	MGE1	Mitochondrial matrix cochaperone; nucleotide release factor for Ssc1p in protein translocation and folding; also acts as cochaperone for Ssq1p in folding of Fe-S cluster proteins; acts as oxidative sensor to regulate mitochondrial Ssc1p; in presence of oxidative stress, dimeric Mge1p becomes a monomer and unable to regulate Ssc1p function; homolog of E. coli GrpE and human Mge1 (GRPEL1), which al…	9	TRUE	1	S. cerevisiae S288C	0.918	0.9981	0.996	mitochondrion	MassSpec;GFP;Gene Ontology	mitochondrial inner membrane;mitochondrial matrix/mitochondrial inner membrane;mitochondrial matrix	mass-spec;Gene Ontology
YIL157C	COA1	Mitochondrial inner membrane protein; required for assembly of the cytochrome c oxidase complex (complex IV); interacts with complex IV assembly factor Shy1p during the early stages of assembly	9	TRUE	1	S. cerevisiae S288C	0.61	0.9265	0.947	mitochondrion	MassSpec;GFP;Gene Ontology	mitochondrial inner membrane	mass-spec;Gene Ontology
YGR174C	CBP4	Mitochondrial protein required for assembly of cytochrome bc1 complex; interacts with the Cbp3p-Cbp6p complex and newly synthesized cytochrome b (Cobp) to promote assembly of Cobp into the cytochrome bc1 complex	8	FALSE	3	S. cerevisiae S288C	None	None	None	mitochondrion	MassSpec;GFP	mitochondrial inner membrane;mitochondrial intermembrane space/mitochondrial inner membrane	mass-spec
YJL208C	NUC1	Major mitochondrial nuclease; has RNAse and DNA endo- and exonucleolytic activities; roles in mitochondrial recombination, apoptosis and maintenance of polyploidy; involved in fragmentation of genomic DNA during PND (programmed nuclear destruction); encodes ortholog of mammalian endoG	8	TRUE	3	S. cerevisiae S288C	0.158	0.0823	0.009	mitochondrion;nucleus	MassSpec;GFP;Gene Ontology	mitochondrial inner membrane;mitochondrial outer membrane;mitochondrial intermembrane space/mitochondrial inner membrane	mass-spec;Gene Ontology
YLR203C	MSS51	Specific translational activator for the mitochondrial COX1 mRNA; loosely associated with the matrix face of the mitochondrial inner membrane; localizes to vacuole membrane in response to H2O2; influences both COX1 mRNA translation and Cox1p assembly into cytochrome c oxidase; binds to heme B, which may be a mechanism for sensing oxygen levels in order to regulate cytochrome c oxidase biogenesis	8	TRUE	3	S. cerevisiae S288C	0.84	0.9802	0.996	mitochondrion;vacuole	MassSpec;GFP;Gene Ontology	mitochondrial inner membrane	mass-spec;Gene Ontology
YDR194C	MSS116	Mitochondrial transcription elongation factor; DEAD-box protein; required for efficient splicing of mitochondrial Group I and II introns; non-polar RNA helicase that also facilities strand annealing; promotes RNA folding by stabilizing an early assembly intermediate	8	TRUE	3	S. cerevisiae S288C	0.809	0.8574	0.996	mitochondrion;nucleus	MassSpec;GFP;Gene Ontology	mitochondrial inner membrane;mitochondrial matrix/mitochondrial inner membrane;mitochondrial matrix	mass-spec;Gene Ontology
YKL040C	NFU1	Protein involved in iron metabolism in mitochondria; similar to NifU, which is a protein required for the maturation of the Fe/S clusters of nitrogenase in nitrogen-fixing bacteria	8	TRUE	3	S. cerevisiae S288C	0.309	0.6025	0.996	mitochondrion	MassSpec;GFP;Gene Ontology	mitochondrial matrix/mitochondrial inner membrane;mitochondrial matrix	mass-spec;Gene Ontology
YLR439W	MRPL4	Mitochondrial ribosomal protein of the large subunit; homolog of prokaryotic L29 ribosomal protein; located at the ribosomal tunnel exit	8	TRUE	3	S. cerevisiae S288C	0.423	0.6421	0.996	mitochondrion	MassSpec;GFP;Gene Ontology	mitochondrial inner membrane;mitochondrial matrix/mitochondrial inner membrane;mitochondrial matrix	mass-spec;Gene Ontology
YMR024W	MRPL3	Mitochondrial ribosomal protein of the large subunit; located in close proximity to the polypeptide exit channel of the ribosome; mutations in human homolog MRPL44 cause childhood cardiomyopathy; human MRPL44 deficiency results in inefficient assembly of the mitochondrial ribosome, and in tissue-specific respiratory chain deficiency, manifesting as either Complex I+Complex IV or Complex IV defici…	8	TRUE	3	S. cerevisiae S288C	0.788	0.949	0.996	mitochondrion	MassSpec;GFP;Gene Ontology	mitochondrial inner membrane;mitochondrial matrix	mass-spec;Gene Ontology
YHR117W	TOM71	Mitochondrial outer membrane protein; probable minor component of the TOM (translocase of outer membrane) complex responsible for recognition and import of mitochondrially directed proteins; TOM71 has a paralog, TOM70, that arose from the whole genome duplication	8	TRUE	3	S. cerevisiae S288C	0.134	0.318	0.012	mitochondrion	MassSpec;GFP;Gene Ontology	mitochondrial outer membrane	mass-spec;Gene Ontology
YNR017W	TIM23	Essential component of the TIM23 complex; involved in protein import into mitochondrial matrix and inner membrane; with Tim17p, contributes to architecture and function of the import channel; TIM23 complex is short for the translocase of the inner mitochondrial membrane	8	TRUE	3	S. cerevisiae S288C	0.062	0.0578	0	mitochondrion	MassSpec;GFP;Gene Ontology	mitochondrial inner membrane;mitochondrial intermembrane space;mitochondrial intermembrane space/mitochondrial inner membrane	mass-spec;Gene Ontology
YHL004W	MRP4	Mitochondrial ribosomal protein of the small subunit	8	TRUE	3	S. cerevisiae S288C	0.941	0.9954	0.994	mitochondrion	MassSpec;GFP;Gene Ontology	mitochondrial inner membrane;mitochondrial matrix/mitochondrial inner membrane;mitochondrial matrix	mass-spec;Gene Ontology
YDL181W	INH1	Protein that inhibits ATP hydrolysis by the F1F0-ATP synthase; inhibitory function is enhanced by stabilizing proteins Stf1p and Stf2p; has a calmodulin-binding motif and binds calmodulin in vitro; INH1 has a paralog, STF1, that arose from the whole genome duplication	8	TRUE	3	S. cerevisiae S288C	0.934	0.7481	0.998	mitochondrion	MassSpec;GFP;Gene Ontology	mitochondrial matrix/mitochondrial inner membrane;mitochondrial matrix	mass-spec
YFL016C	MDJ1	Co-chaperone that stimulates HSP70 protein Ssc1p ATPase activity; involved in protein folding/refolding in the mitochodrial matrix; required for proteolysis of misfolded proteins; member of the HSP40 (DnaJ) family of chaperones	8	TRUE	3	S. cerevisiae S288C	0.925	0.9469	0.996	mitochondrion	MassSpec;GFP;Gene Ontology	mitochondrial inner membrane;mitochondrial matrix/mitochondrial inner membrane;mitochondrial matrix	mass-spec;Gene Ontology
YLR369W	SSQ1	Mitochondrial hsp70-type molecular chaperone; required for assembly of iron/sulfur clusters into proteins at a step after cluster synthesis, and for maturation of Yfh1p, which is a homolog of human frataxin implicated in Friedreich's ataxia	8	TRUE	3	S. cerevisiae S288C	0.737	0.9132	0.434	mitochondrion	MassSpec;GFP;Gene Ontology	mitochondrial matrix	mass-spec;Gene Ontology
YML110C	COQ5	2-hexaprenyl-6-methoxy-1,4-benzoquinone methyltransferase; involved in ubiquinone (Coenzyme Q) biosynthesis; localizes to the matrix face of the mitochondrial inner membrane in a large complex with other ubiquinone biosynthetic enzymes	8	TRUE	3	S. cerevisiae S288C	0.909	0.9995	0.012	mitochondrion	MassSpec;GFP;Gene Ontology	mitochondrial inner membrane;mitochondrial matrix/mitochondrial inner membrane;mitochondrial matrix	mass-spec;Gene Ontology
YBR230C	OM14	Integral mitochondrial outer membrane protein; abundance is decreased in cells grown in glucose relative to other carbon sources; appears to contain 3 alpha-helical transmembrane segments; ORF encodes a 97-basepair intron	8	TRUE	2	S. cerevisiae S288C	0.062	0.0031	0	mitochondrion	MassSpec;GFP;Gene Ontology	mitochondrial outer membrane	mass-spec;Gene Ontology
YHR024C	MAS2	Alpha subunit of the mitochondrial processing protease (MPP); essential processing enzyme that cleaves the N-terminal targeting sequences from mitochondrially imported proteins	8	TRUE	2	S. cerevisiae S288C	0.77	0.7757	0.996	mitochondrion	MassSpec;GFP;Gene Ontology	mitochondrial inner membrane;mitochondrial matrix	mass-spec;Gene Ontology
YIL070C	MAM33	Acidic protein of the mitochondrial matrix; involved in oxidative phosphorylation; related to the human complement receptor gC1q-R	8	TRUE	2	S. cerevisiae S288C	0.918	0.9981	0.996	mitochondrion	MassSpec;GFP;Gene Ontology	mitochondrial matrix/mitochondrial inner membrane;mitochondrial matrix	mass-spec;Gene Ontology
YBL022C	PIM1	ATP-dependent Lon protease; involved in degradation of misfolded proteins in mitochondria; required for biogenesis and maintenance of mitochondria	8	TRUE	2	S. cerevisiae S288C	0.922	0.9998	1	mitochondrion	MassSpec;GFP;Gene Ontology	mitochondrial inner membrane;mitochondrial matrix/mitochondrial inner membrane;mitochondrial matrix	mass-spec;Gene Ontology
YJL066C	MPM1	Mitochondrial intermembrane space protein of unknown function	8	TRUE	2	S. cerevisiae S288C	0.052	0.0599	0	mitochondrion	MassSpec;GFP;Gene Ontology	intermembrane space;mitochondrial intermembrane space;mitochondrial intermembrane space/mitochondrial inner membrane	mass-spec;Gene Ontology
YCL017C	NFS1	Cysteine desulfurase; involved in iron-sulfur cluster (Fe/S) biogenesis and in thio-modification of mitochondrial and cytoplasmic tRNAs; essential protein located predominantly in mitochondria	8	TRUE	2	S. cerevisiae S288C	0.899	0.9863	0.846	cytosol;mitochondrion;nucleus	MassSpec;GFP;Gene Ontology	mitochondrial inner membrane;mitochondrial matrix/mitochondrial inner membrane	mass-spec
YGL068W	MNP1	Protein associated with the mitochondrial nucleoid; putative mitochondrial ribosomal protein with similarity to E. coli L7/L12 ribosomal protein; required for normal respiratory growth	8	TRUE	2	S. cerevisiae S288C	0.871	0.9826	0.996	mitochondrion	MassSpec;GFP;Gene Ontology	mitochondrial nucleoid;mitochondrial matrix/mitochondrial inner membrane;mitochondrial matrix	mass-spec;Gene Ontology
YER182W	FMP10	Putative protein of unknown function; the authentic, non-tagged protein is detected in highly purified mitochondria in high-throughput studies	8	TRUE	2	S. cerevisiae S288C	0.687	0.9632	0.996	mitochondrion	MassSpec;GFP;Gene Ontology	mitochondrial inner membrane;mitochondrial intermembrane space/mitochondrial inner membrane	mass-spec
YFR011C	MIC19	Component of the MICOS complex; MICOS (formerly MINOS or MitOS) is a mitochondrial inner membrane complex that extends into the intermembrane space and has a role in the maintenance of crista junctions, inner membrane architecture, and formation of contact sites to the outer membrane; Mic19p is peripheral to the inner membrane	8	TRUE	2	S. cerevisiae S288C	0.155	0.0309	0	mitochondrion	MassSpec;GFP;Gene Ontology	mitochondrial inner membrane;mitochondrial intermembrane space/mitochondrial inner membrane	mass-spec;Gene Ontology
YKL195W	MIA40	Mitochondrial oxidoreductase; involved in mitochondrial intermembrane space import; component of MIA pathway which mediates import and oxidative folding of substrates including small proteins containing twin cysteine motifs; acts in concert with Erv1p, which oxidizes the cysteine residues of Mia40p to comprise a disulfide relay system that catalyzes import; also mediates folding of Atp23p via a c…	8	TRUE	2	S. cerevisiae S288C	0.932	0.9938	0.996	mitochondrion	MassSpec;GFP;Gene Ontology	mitochondrial inner membrane;mitochondrial intermembrane space;mitochondrial outer membrane;mitochondrial intermembrane space/mitochondrial inner membrane	mass-spec;Gene Ontology
YER086W	ILV1	Threonine deaminase, catalyzes first step in isoleucine biosynthesis; expression is under general amino acid control; ILV1 locus exhibits highly positioned nucleosomes whose organization is independent of known ILV1 regulation	8	TRUE	2	S. cerevisiae S288C	0.62	0.9754	0.128	mitochondrion	MassSpec;GFP;Gene Ontology	mitochondrial inner membrane;mitochondrial matrix/mitochondrial inner membrane	mass-spec
YMR072W	ABF2	Mitochondrial DNA-binding protein; involved in mitochondrial DNA replication and recombination, member of HMG1 DNA-binding protein family; activity may be regulated by protein kinase A phosphorylation; ABF2 has a paralog, IXR1, that arose from the whole genome duplication	8	TRUE	2	S. cerevisiae S288C	0.822	0.9308	0.996	mitochondrion;nucleus	MassSpec;GFP;Gene Ontology	mitochondrial nucleoid;mitochondrial matrix/mitochondrial inner membrane;mitochondrial matrix	mass-spec;Gene Ontology
YJL200C	ACO2	Putative mitochondrial aconitase isozyme; similarity to Aco1p, an aconitase required for the TCA cycle; expression induced during growth on glucose, by amino acid starvation via Gcn4p, and repressed on ethanol	8	TRUE	2	S. cerevisiae S288C	0.854	0.96	0.896	mitochondrion	MassSpec;GFP;Gene Ontology	mitochondrial matrix	mass-spec
YPR004C	AIM45	Putative ortholog of mammalian ETF-alpha; interacts with frataxin, Yfh1p; null mutant displays elevated frequency of mitochondrial genome loss; may have a role in oxidative stress response; ETF-alpha is an electron transfer flavoprotein complex subunit	8	TRUE	2	S. cerevisiae S288C	0.617	0.9077	0.314	mitochondrion	MassSpec;GFP;Gene Ontology	mitochondrial matrix	mass-spec;Gene Ontology
YGR207C	CIR1	Mitochondrial protein that interacts with frataxin (Yfh1p); putative ortholog of mammalian electron transfer flavoprotein complex subunit ETF-beta; may have a role in oxidative stress response	8	TRUE	2	S. cerevisiae S288C	0.502	0.746	0.007	cytosol;mitochondrion	MassSpec;GFP;Gene Ontology	mitochondrial outer membrane;mitochondrial matrix	mass-spec;Gene Ontology
YMR189W	GCV2	P subunit of the mitochondrial glycine decarboxylase complex; glycine decarboxylase is required for the catabolism of glycine to 5,10-methylene-THF; expression is regulated by levels of 5,10-methylene-THF in the cytoplasm	8	TRUE	2	S. cerevisiae S288C	0.964	0.9988	1	mitochondrion	MassSpec;GFP;Gene Ontology	mitochondrial matrix	mass-spec
YKL029C	MAE1	Mitochondrial malic enzyme; catalyzes the oxidative decarboxylation of malate to pyruvate, which is a key intermediate in sugar metabolism and a precursor for synthesis of several amino acids	8	TRUE	2	S. cerevisiae S288C	0.956	0.9975	1	mitochondrion	MassSpec;GFP;Gene Ontology	mitochondrial inner membrane;mitochondrial matrix/mitochondrial inner membrane;mitochondrial matrix	mass-spec;Gene Ontology
YDR019C	GCV1	T subunit of the mitochondrial glycine decarboxylase complex; glycine decarboxylase is required for the catabolism of glycine to 5,10-methylene-THF; expression is regulated by levels of levels of 5,10-methylene-THF in the cytoplasm	8	TRUE	2	S. cerevisiae S288C	0.265	0.9426	0.884	mitochondrion	MassSpec;GFP;Gene Ontology	mitochondrial matrix	mass-spec
YDR322C-A	TIM11	Subunit e of mitochondrial F1F0-ATPase; ATPase is a large, evolutionarily conserved enzyme complex required for ATP synthesis; essential for the dimeric and oligomeric state of ATP synthase, which in turn determines the shape of inner membrane cristae	8	TRUE	2	S. cerevisiae S288C	0.382	0.2602	0.012	mitochondrion	MassSpec;GFP;Gene Ontology	mitochondrial inner membrane;mitochondrial intermembrane space/mitochondrial inner membrane	mass-spec;Gene Ontology
YLR201C	COQ9	Protein required for ubiquinone biosynthesis and respiratory growth; localizes to the matrix face of the mitochondrial inner membrane in a large complex with ubiquinone biosynthetic enzymes; ubiquinone is also known as coenzyme Q	8	TRUE	2	S. cerevisiae S288C	0.708	0.5153	0.919	mitochondrion	MassSpec;GFP;Gene Ontology	mitochondrial inner membrane	mass-spec;Gene Ontology
YGR193C	PDX1	E3-binding protein of the mitochondrial pyruvate dehydrogenase complex; plays a structural role in the complex by binding and positioning dihydrolipoamide dehydrogenase (E3) to the dihydrolipoamide acetyltransferase (E2) core	8	TRUE	1	S. cerevisiae S288C	0.748	0.9696	0.996	mitochondrion	MassSpec;GFP;Gene Ontology	mitochondrial inner membrane;mitochondrial matrix/mitochondrial inner membrane;mitochondrial matrix	mass-spec;Gene Ontology
YLR069C	MEF1	Mitochondrial elongation factor involved in translational elongation	8	TRUE	1	S. cerevisiae S288C	0.84	0.7379	0.996	mitochondrion	MassSpec;GFP;Gene Ontology	mitochondrial matrix/mitochondrial inner membrane;mitochondrial matrix	mass-spec
YML129C	COX14	Mitochondrial cytochrome c oxidase (complex IV) assembly factor; also involved in translational regulation of Cox1p and prevention of Cox1p aggregation before assembly; associates with complex IV assembly intermediates and complex III/complex IV supercomplexes; located in the mitochondrial membrane	8	TRUE	1	S. cerevisiae S288C	0.112	0.6589	0.016	mitochondrion	MassSpec;GFP;Gene Ontology	mitochondrial inner membrane;mitochondrial matrix;mitochondrial intermembrane space/mitochondrial inner membrane	mass-spec;Gene Ontology
YPL262W	FUM1	Fumarase; converts fumaric acid to L-malic acid in the TCA cycle; cytosolic and mitochondrial distribution determined by the N-terminal targeting sequence, protein conformation, and status of glyoxylate shunt; phosphorylated in mitochondria	8	TRUE	1	S. cerevisiae S288C	0.784	0.9265	0.996	cytosol;mitochondrion	MassSpec;GFP;Gene Ontology	mitochondrial matrix	mass-spec;Gene Ontology
YNL131W	TOM22	Component of the TOM (Translocase of Outer Membrane) complex; responsible for initial import of mitochondrially directed proteins; mediates interaction between TOM and TIM complexes and acts as a receptor for precursor proteins	8	TRUE	1	S. cerevisiae S288C	0.066	0.0099	0	mitochondrion	MassSpec;GFP;Gene Ontology	mitochondrial outer membrane	mass-spec;Gene Ontology
YIL022W	TIM44	Essential component of the TIM23 complex; tethers the import motor and regulatory factors (PAM complex) to the translocation channel (Tim23p-Tim17p core complex); TIM23 complex is short for the translocase of the inner mitochondrial membrane	8	TRUE	1	S. cerevisiae S288C	0.94	0.9792	0.996	mitochondrion	MassSpec;GFP;Gene Ontology	mitochondrial inner membrane;mitochondrial matrix/mitochondrial inner membrane;mitochondrial outer membrane	mass-spec;Gene Ontology
YFR033C	QCR6	Subunit 6 of the ubiquinol cytochrome-c reductase complex; the complex, also known as the cytochrome bc(1) complex or Complex III, is a component of the mitochondrial inner membrane electron transport chain; highly acidic protein; required for maturation of cytochrome c1; may be loosely associated with the complex since it is easily released into the intermembrane space	8	TRUE	1	S. cerevisiae S288C	0.052	0.0244	0	mitochondrion;nucleus	MassSpec;GFP;Gene Ontology	mitochondrial inner membrane;mitochondrial inner membraneintermembrane space;mitochondrial matrix/mitochondrial inner membrane;mitochondrial intermembrane space	mass-spec;Gene Ontology
YHR001W-A	QCR10	Subunit of the ubiqunol-cytochrome c oxidoreductase complex; this complex comprises part of the mitochondrial respiratory chain; members include Cobp, Rip1p, Cyt1p, Cor1p, Qcr2p, Qcr6p, Qcr7p, Qcr8p, Qcr9p, and Qcr10p and comprises part of the mitochondrial respiratory chain	8	TRUE	1	S. cerevisiae S288C	0.835	0.8341	0.012	mitochondrion	MassSpec;GFP;Gene Ontology	mitochondrial inner membrane	mass-spec;Gene Ontology
YDR234W	LYS4	Homoaconitase; catalyzes the conversion of homocitrate to homoisocitrate, which is a step in the lysine biosynthesis pathway	8	TRUE	1	S. cerevisiae S288C	0.776	0.7058	0.996	mitochondrion	MassSpec;GFP;Gene Ontology	mitochondrial matrix/mitochondrial inner membrane;mitochondrial matrix	mass-spec
YKR016W	MIC60	Component of the MICOS complex; MICOS (formerly MINOS or MitOS) is a mitochondrial inner membrane complex that extends into the intermembrane space and has a role in the maintenance of crista junctions, inner membrane architecture, and formation of contact sites to the outer membrane; Mic60p is also involved in import of intermembrane space (IMS) proteins, probably by positioning Mia40p relative …	8	TRUE	1	S. cerevisiae S288C	0.923	0.9967	0.997	mitochondrion	MassSpec;GFP;Gene Ontology	mitochondrial inner membrane;mitochondrial intermembrane space/mitochondrial inner membrane	mass-spec;Gene Ontology
YPL271W	ATP15	Epsilon subunit of the F1 sector of mitochondrial F1F0 ATP synthase; which is a large, evolutionarily conserved enzyme complex required for ATP synthesis; F1 translationally regulates ATP6 and ATP8 expression to achieve a balanced output of ATP synthase genes encoded in nucleus and mitochondria; phosphorylated	8	TRUE	1	S. cerevisiae S288C	0.674	0.7873	0.033	mitochondrion	MassSpec;GFP;Gene Ontology	mitochondrial inner membrane;mitochondrial outer membrane;mitochondrial matrix	mass-spec;Gene Ontology
YBR263W	SHM1	Mitochondrial serine hydroxymethyltransferase; converts serine to glycine plus 5,10 methylenetetrahydrofolate; involved in generating precursors for purine, pyrimidine, amino acid, and lipid biosynthesis; reverse reaction generates serine	7	TRUE	3	S. cerevisiae S288C	0.835	0.9696	0.996	mitochondrion	MassSpec;GFP;Gene Ontology	mitochondrial matrix	mass-spec
YDR430C	CYM1	Lysine-specific metalloprotease of the pitrilysin family; metalloprotease of the intermembrane space; degrades proteins and presequence peptides cleaved from imported proteins; required for normal mitochondrial morphology	7	TRUE	3	S. cerevisiae S288C	0.879	0.9763	0.996	mitochondrion	MassSpec;GFP;Gene Ontology	mitochondrial intermembrane space;mitochondrial matrix	mass-spec;Gene Ontology
YBR084W	MIS1	Mitochondrial C1-tetrahydrofolate synthase; involved in interconversion between different oxidation states of tetrahydrofolate (THF); provides activities of formyl-THF synthetase, methenyl-THF cyclohydrolase, and methylene-THF dehydrogenase	7	TRUE	3	S. cerevisiae S288C	0.972	0.9881	0.996	mitochondrion	MassSpec;GFP;Gene Ontology	mitochondrial inner membrane	mass-spec
YMR241W	YHM2	Citrate and oxoglutarate carrier protein; exports citrate from and imports oxoglutarate into the mitochondrion, causing net export of NADPH reducing equivalents; also associates with mt nucleoids and has a role in replication and segregation of the mt genome	7	TRUE	3	S. cerevisiae S288C	0.055	0.4276	0.003	mitochondrion	MassSpec;GFP;Gene Ontology	mitochondrial inner membrane;mitochondrial nucleoid;mitochondrial matrix;mitochondrial intermembrane space/mitochondrial inner membrane	mass-spec;Gene Ontology
YJR113C	RSM7	Mitochondrial ribosomal protein of the small subunit; has similarity to E. coli S7 ribosomal protein	7	TRUE	3	S. cerevisiae S288C	0.923	0.9591	0.967	mitochondrion	MassSpec;GFP;Gene Ontology	mitochondrial matrix/mitochondrial inner membrane;mitochondrial matrix	mass-spec;Gene Ontology
YJR101W	RSM26	Mitochondrial ribosomal protein of the small subunit	7	TRUE	3	S. cerevisiae S288C	0.595	0.9823	0.996	mitochondrion	MassSpec;GFP;Gene Ontology	mitochondrial inner membrane;mitochondrial matrix	mass-spec;Gene Ontology
YOR065W	CYT1	Cytochrome c1; component of the mitochondrial respiratory chain; expression is regulated by the heme-activated, glucose-repressed Hap2p/3p/4p/5p CCAAT-binding complex	7	TRUE	3	S. cerevisiae S288C	0.937	0.9877	0.996	cytosol;mitochondrion	MassSpec;GFP;Gene Ontology	mitochondrial inner membrane;mitochondrial intermembrane space	mass-spec;Gene Ontology
YER141W	COX15	Protein required for the hydroxylation of heme O to form heme A; heme A is an essential prosthetic group for cytochrome c oxidase	7	TRUE	3	S. cerevisiae S288C	0.896	0.9996	0.995	mitochondrion	MassSpec;GFP;Gene Ontology	mitochondrial inner membrane;mitochondrial intermembrane space/mitochondrial inner membrane	mass-spec;Gene Ontology
YPR020W	ATP20	Subunit g of the mitochondrial F1F0 ATP synthase; reversibly phosphorylated on two residues; unphosphorylated form is required for dimerization of the ATP synthase complex, which in turn determines oligomerization of the complex and the shape of inner membrane cristae	7	TRUE	3	S. cerevisiae S288C	0.438	0.852	0.46	mitochondrion	MassSpec;GFP;Gene Ontology	mitochondrial inner membrane;mitochondrial matrix/mitochondrial inner membrane	mass-spec;Gene Ontology
YOR211C	MGM1	Mitochondrial GTPase, present in complex with Ugo1p and Fzo1p; required for mitochondrial morphology, fusion, and genome maintenance; exists as long and short form with different distributions; ratio of long to short forms is regulated by Psd1p; homolog of human OPA1 involved in autosomal dominant optic atrophy	7	TRUE	0	S. cerevisiae S288C	0.815	0.9996	0.996	mitochondrion;peroxisome	MassSpec;Gene Ontology	mitochondrial inner membrane;mitochondrial inner membraneintermembrane space;mitochondrial intermembrane space;mitochondrial outer membrane;mitochondrial intermembrane space/mitochondrial inner membrane	mass-spec;Gene Ontology
YDL085W	NDE2	Mitochondrial external NADH dehydrogenase; catalyzes the oxidation of cytosolic NADH; Nde1p and Nde2p are involved in providing the cytosolic NADH to the mitochondrial respiratory chain; NDE2 has a paralog, NDE1, that arose from the whole genome duplication	7	TRUE	0	S. cerevisiae S288C	0.796	0.9916	0.864	mitochondrion	MassSpec;Gene Ontology	mitochondrial inner membrane;mitochondrial intermembrane space	mass-spec;Gene Ontology
Q0250	COX2	Subunit II of cytochrome c oxidase (Complex IV); Complex IV is the terminal member of the mitochondrial inner membrane electron transport chain; one of three mitochondrially-encoded subunits	7	TRUE	0	S. cerevisiae S288C	0.154	0.3213	0.004	mitochondrion	MassSpec;Gene Ontology	mitochondrial inner membrane	mass-spec;Gene Ontology
YEL030W	ECM10	Heat shock protein of the Hsp70 family; localized in mitochondrial nucleoids, plays a role in protein translocation, interacts with Mge1p in an ATP-dependent manner; overexpression induces extensive mitochondrial DNA aggregations; ECM10 has a paralog, SSC1, that arose from the whole genome duplication	7	TRUE	0	S. cerevisiae S288C	0.519	0.961	0.288	mitochondrion	MassSpec;Gene Ontology	mitochondrial inner membrane;mitochondrial matrix;mitochondrial nucleoid	mass-spec;Gene Ontology
YCL057W	PRD1	Zinc metalloendopeptidase; found in the cytoplasm and intermembrane space of mitochondria; with Cym1p, involved in degradation of mitochondrial proteins and of presequence peptides cleaved from imported proteins; protein abundance increases in response to DNA replication stress	7	TRUE	0	S. cerevisiae S288C	0.449	0.7845	0.012	mitochondrion;vacuole;golgi apparatus	MassSpec;Gene Ontology	mitochondrial intermembrane space;mitochondrial matrix	mass-spec;Gene Ontology
YJR104C	SOD1	Cytosolic copper-zinc superoxide dismutase; detoxifies superoxide; stabilizes Yck1p and Yck2p kinases in glucose to repress respiration; phosphorylated by Dun1p and enters the nucleus under oxidative stress to promote transcription of stress response genes; human ortholog implicated in ALS; abundance increases under DNA replication stress and during exposure to boric acid; localization of a fract…	7	TRUE	0	S. cerevisiae S288C	0.094	0.0167	0	cytosol;mitochondrion;nucleus	MassSpec;Gene Ontology	intermembrane space;mitochondrial intermembrane space;mitochondrial intermembrane space/mitochondrial inner membrane	mass-spec;Gene Ontology
YJR095W	SFC1	Mitochondrial succinate-fumarate transporter; transports succinate into and fumarate out of the mitochondrion; required for ethanol and acetate utilization	7	TRUE	0	S. cerevisiae S288C	0.091	0.1892	0.012	mitochondrion	MassSpec;Gene Ontology	mitochondrial inner membrane;mitochondrial matrix/mitochondrial inner membrane	mass-spec;Gene Ontology
YBL030C	PET9	Major ADP/ATP carrier of the mitochondrial inner membrane; exchanges cytosolic ADP for mitochondrially synthesized ATP; also imports heme and ATP; phosphorylated; required for viability in many lab strains that carry a sal1 mutation; PET9 has a paralog, AAC3, that arose from the whole genome duplication	7	TRUE	0	S. cerevisiae S288C	0.083	0.03	0	mitochondrion	MassSpec;Gene Ontology	mitochondrial inner membrane;mitochondrial intermembrane space/mitochondrial inner membrane	mass-spec;Gene Ontology
Q0045	COX1	Subunit I of cytochrome c oxidase (Complex IV); Complex IV is the terminal member of the mitochondrial inner membrane electron transport chain; one of three mitochondrially-encoded subunits	7	TRUE	0	S. cerevisiae S288C	0.038	0.0638	0.026	mitochondrion	MassSpec;Gene Ontology	mitochondrial inner membrane	mass-spec;Gene Ontology
YNL063W	MTQ1	S-adenosylmethionine-dependent methyltransferase; methylates translational release factor Mrf1p; similar to E.coli PrmC; is not an essential gene	1	TRUE	3	S. cerevisiae S288C	0.63	0.9486	0.277	mitochondrion	MassSpec;GFP;Gene Ontology	-	-
YLR168C	UPS2	Mitochondrial intermembrane space protein; involved in phospholipid metabolism; has role in regulation of phospholipid metabolism by inhibiting conversion of phosphatidylethanolamine to phosphatidylcholine; null mutant has defects in mitochondrial morphology; similar to Ups1p, Ups3p and to human PRELI; UPS2 has a paralog, UPS3, that arose from the whole genome duplication	1	TRUE	3	S. cerevisiae S288C	0.097	0.0436	0.073	mitochondrion	MassSpec;GFP;Gene Ontology	mitochondrial inner membrane;mitochondrial intermembrane space	Gene Ontology
YGR015C	EAT1	Putative protein of unknown function; green fluorescent protein (GFP)-fusion protein localizes to the mitochondrion	1	TRUE	3	S. cerevisiae S288C	0.5	0.3385	0.066	mitochondrion	MassSpec;GFP;Gene Ontology	-	-
YDL004W	ATP16	Delta subunit of the central stalk of mitochondrial F1F0 ATP synthase; F1F0 ATP synthase is a large, evolutionarily conserved enzyme complex required for ATP synthesis; F1 translationally regulates ATP6 and ATP8 expression to achieve a balanced output of ATP synthase genes encoded in nucleus and mitochondria; phosphorylated	7	TRUE	0	S. cerevisiae S288C	0.879	0.979	0.996	mitochondrion	MassSpec;Gene Ontology	mitochondrial inner membrane	Gene Ontology
YPL134C	ODC1	Mitochondrial inner membrane transporter; 2-oxodicarboxylate transporter, exports 2-oxoadipate and 2-oxoglutarate from the mitochondrial matrix to the cytosol for lysine and glutamate biosynthesis and lysine catabolism; suppresses, in multicopy, an fmc1 null mutation; ODC1 has a paralog, ODC2, that arose from the whole genome duplication	7	TRUE	2	S. cerevisiae S288C	0.035	0.1188	0	mitochondrion	MassSpec;GFP;Gene Ontology	mitochondrial inner membrane;mitochondrial matrix/mitochondrial inner membrane	mass-spec;Gene Ontology
YKL120W	OAC1	Mitochondrial inner membrane transporter; transports oxaloacetate, sulfate, thiosulfate, and isopropylmalate; member of the mitochondrial carrier family	7	TRUE	2	S. cerevisiae S288C	0.066	0.1336	0	mitochondrion	MassSpec;GFP;Gene Ontology	mitochondrial inner membrane;mitochondrial matrix/mitochondrial inner membrane	mass-spec;Gene Ontology
YOR354C	MSC6	Protein of unknown function; mutant is defective in directing meiotic recombination events to homologous chromatids; the authentic, non-tagged protein is detected in highly purified mitochondria in high-throughput studies	7	TRUE	2	S. cerevisiae S288C	0.814	0.7735	0.794	mitochondrion	MassSpec;GFP;Gene Ontology	mitochondrial inner membrane;mitochondrial matrix/mitochondrial inner membrane;mitochondrial matrix	mass-spec;Gene Ontology
YGR012W		Putative cysteine synthase; localized to the mitochondrial outer membrane	7	TRUE	2	S. cerevisiae S288C	0.168	0.5262	0.066	mitochondrion	MassSpec;GFP;Gene Ontology	mitochondrial outer membrane	mass-spec;Gene Ontology
YDR322W	MRPL35	Mitochondrial ribosomal protein of the large subunit	7	TRUE	2	S. cerevisiae S288C	0.764	0.9113	0.747	mitochondrion	MassSpec;GFP;Gene Ontology	mitochondrial inner membrane;mitochondrial matrix/mitochondrial inner membrane;mitochondrial matrix	mass-spec;Gene Ontology
YLR312W-A	MRPL15	Mitochondrial ribosomal protein of the large subunit	7	TRUE	2	S. cerevisiae S288C	0.886	0.9821	0.996	mitochondrion	MassSpec;GFP;Gene Ontology	mitochondrial inner membrane;mitochondrial matrix/mitochondrial inner membrane;mitochondrial matrix	mass-spec;Gene Ontology
YML030W	RCF1	Cytochrome c oxidase subunit; required for assembly of the Complex III-Complex IV supercomplex, and for assembly of Cox13p and Rcf2p into cytochrome c oxidase; similar to Rcf2p, and either Rcf1p or Rcf2p is required for late-stage assembly of the Cox12p and Cox13p subunits and for cytochrome c oxidase activity; required for growth under hypoxic conditions; member of the hypoxia induced gene famil…	7	TRUE	2	S. cerevisiae S288C	0.075	0.2644	0	mitochondrion	MassSpec;GFP;Gene Ontology	mitochondrial inner membrane;mitochondrial intermembrane space/mitochondrial inner membrane	mass-spec;Gene Ontology
YER014W	HEM14	Protoporphyrinogen oxidase; a mitochondrial enzyme that catalyzes the seventh step in the heme biosynthetic pathway, converting protoporphyrinogen IX to protoporphyrin IX; inhibited by diphenyl ether-type herbicides	7	TRUE	2	S. cerevisiae S288C	0.468	0.5218	0.012	mitochondrion	MassSpec;GFP;Gene Ontology	mitochondrial inner membrane;mitochondrial matrix/mitochondrial inner membrane	mass-spec;Gene Ontology
YBR269C	SDH8	Protein required for assembly of succinate dehydrogenase; interacts with flavinylated Sdh1p and may function as a chaperone for free Sdh1p, protecting its FAD cofactor from redox reactions before assembly of the complex; soluble protein of the mitochondrial matrix; respiratory defect of null mutant is functionally complemented by Drosophila and human orthologs	7	TRUE	2	S. cerevisiae S288C	0.818	0.99	0.696	mitochondrion	MassSpec;GFP;Gene Ontology	mitochondrial inner membrane;mitochondrial matrix/mitochondrial inner membrane;mitochondrial matrix	mass-spec;Gene Ontology
YDR175C	RSM24	Mitochondrial ribosomal protein of the small subunit	7	TRUE	2	S. cerevisiae S288C	0.741	0.8903	0.996	mitochondrion	MassSpec;GFP;Gene Ontology	mitochondrial matrix/mitochondrial inner membrane;mitochondrial matrix	mass-spec;Gene Ontology
YOL071W	SDH5	Protein required for flavinylation of Sdh1p; binds to Sdh1p and promotes FAD cofactor attachment, which is necessary for succinate dehydrogenase (SDH) complex assembly and activity; mutations in human ortholog PGL2 are associated with neuroendocrine tumors (paraganglioma)	7	TRUE	2	S. cerevisiae S288C	0.323	0.5602	0.996	mitochondrion	MassSpec;GFP;Gene Ontology	mitochondrial matrix	mass-spec;Gene Ontology
YER069W	ARG5,6	Acetylglutamate kinase and N-acetyl-gamma-glutamyl-phosphate reductase; N-acetyl-L-glutamate kinase (NAGK) catalyzes the 2nd and N-acetyl-gamma-glutamyl-phosphate reductase (NAGSA), the 3rd step in arginine biosynthesis; synthesized as a precursor which is processed in the mitochondrion to yield mature NAGK and NAGSA; enzymes form a metabolon complex with Arg2p; NAGK C-terminal domain stabilizes …	7	TRUE	2	S. cerevisiae S288C	0.878	0.9942	0.996	mitochondrion	MassSpec;GFP;Gene Ontology	mitochondrial inner membrane;mitochondrial matrix/mitochondrial inner membrane;mitochondrial matrix	mass-spec;Gene Ontology
YEL052W	AFG1	Protein that may act as a chaperone for cytochrome c oxidase subunits; conserved protein; may act as a chaperone in the degradation of misfolded or unassembled cytochrome c oxidase subunits; localized to matrix face of the mitochondrial inner membrane; member of the AAA family but lacks a protease domain	7	TRUE	2	S. cerevisiae S288C	0.836	0.9079	0.996	mitochondrion	MassSpec;GFP;Gene Ontology	mitochondrial inner membrane;mitochondrial matrix/mitochondrial inner membrane;mitochondrial outer membrane	mass-spec;Gene Ontology
YOL140W	ARG8	Acetylornithine aminotransferase; catalyzes the fourth step in the biosynthesis of the arginine precursor ornithine	7	TRUE	2	S. cerevisiae S288C	0.635	0.9487	0.996	mitochondrion	MassSpec;GFP;Gene Ontology	mitochondrial matrix	mass-spec;Gene Ontology
YOR176W	HEM15	Ferrochelatase; a mitochondrial inner membrane protein, catalyzes the insertion of ferrous iron into protoporphyrin IX, the eighth and final step in the heme biosynthetic pathway	7	TRUE	2	S. cerevisiae S288C	0.932	0.9987	0.996	mitochondrion	MassSpec;GFP;Gene Ontology	mitochondrial inner membrane;mitochondrial matrix/mitochondrial inner membrane	mass-spec;Gene Ontology
YIL111W	COX5B	Subunit Vb of cytochrome c oxidase; cytochrome c oxidase is the terminal member of the mitochondrial inner membrane electron transport chain; Cox5Bp is predominantly expressed during anaerobic growth while its isoform Va (Cox5Ap) is expressed during aerobic growth; COX5B has a paralog, COX5A, that arose from the whole genome duplication	7	TRUE	2	S. cerevisiae S288C	0.817	0.9909	0.996	mitochondrion	MassSpec;GFP;Gene Ontology	mitochondrial inner membrane	mass-spec;Gene Ontology
YLR395C	COX8	Subunit VIII of cytochrome c oxidase (Complex IV); Complex IV is the terminal member of the mitochondrial inner membrane electron transport chain	7	TRUE	2	S. cerevisiae S288C	0.815	0.9861	0.996	mitochondrion	MassSpec;GFP;Gene Ontology	mitochondrial inner membrane	mass-spec;Gene Ontology
YLR295C	ATP14	Subunit h of the F0 sector of mitochondrial F1F0 ATP synthase; F1F0 ATP synthase is a large, evolutionarily conserved enzyme complex required for ATP synthesis; protein abundance increases in response to DNA replication stress	7	TRUE	2	S. cerevisiae S288C	0.873	0.9743	0.755	mitochondrion	MassSpec;GFP;Gene Ontology	mitochondrial inner membrane;mitochondrial matrix/mitochondrial inner membrane	mass-spec;Gene Ontology
YNL315C	ATP11	Molecular chaperone; required for the assembly of alpha and beta subunits into the F1 sector of mitochondrial F1F0 ATP synthase; N-terminally propionylated in vivo	7	TRUE	2	S. cerevisiae S288C	0.916	0.9787	0.996	mitochondrion	MassSpec;GFP;Gene Ontology	mitochondrial inner membrane;mitochondrial matrix/mitochondrial inner membrane	mass-spec
YGR231C	PHB2	Subunit of the prohibitin complex (Phb1p-Phb2p); prohibitin is a 1.2 MDa ring-shaped inner mitochondrial membrane chaperone that stabilizes newly synthesized proteins; determinant of replicative life span; involved in mitochondrial segregation; prohibitin deficiency induces a mitochondrial unfolded protein response (mtUPR)	7	TRUE	1	S. cerevisiae S288C	0.512	0.7784	0.111	mitochondrion	MassSpec;GFP;Gene Ontology	mitochondrial inner membrane;mitochondrial matrix/mitochondrial inner membrane	mass-spec;Gene Ontology
YPL173W	MRPL40	Mitochondrial ribosomal protein of the large subunit	7	TRUE	1	S. cerevisiae S288C	0.624	0.8886	0.012	mitochondrion	MassSpec;GFP;Gene Ontology	mitochondrial matrix/mitochondrial inner membrane;mitochondrial matrix	mass-spec;Gene Ontology
YKR065C	PAM17	Constituent of the TIM23 complex; proposed alternatively to be a component of the import motor (PAM complex) or to interact with and modulate the core TIM23 (Translocase of the Inner mitochondrial Membrane) complex; protein abundance increases in response to DNA replication stress	7	TRUE	1	S. cerevisiae S288C	0.914	0.951	0.996	mitochondrion	MassSpec;GFP;Gene Ontology	mitochondrial inner membrane	mass-spec;Gene Ontology
YMR302C	YME2	Integral inner mitochondrial membrane protein; role in maintaining mitochondrial nucleoid structure and number; mutants exhibit an increased rate of mitochondrial DNA escape; shows some sequence similarity to exonucleases	7	TRUE	1	S. cerevisiae S288C	0.825	0.9326	0.996	mitochondrion	MassSpec;GFP;Gene Ontology	mitochondrial inner membrane;mitochondrial intermembrane space/mitochondrial inner membrane	mass-spec;Gene Ontology
YHR076W	PTC7	Type 2C serine/threonine protein phosphatase (PP2C); alternatively spliced to create two mRNA isoforms; protein from spliced form localizes to the mitochondria while the one from the unspliced form is localized to the nuclear envelope; activates coenzyme Q6 biosynthesis by dephosphorylation of demethoxy-Q6 hydroxylase Coq7p	7	TRUE	1	S. cerevisiae S288C	0.898	0.9389	0.579	mitochondrion;nucleus	MassSpec;GFP;Gene Ontology	mitochondrial matrix/mitochondrial inner membrane;mitochondrial matrix	mass-spec
YNL026W	SAM50	Component of the Sorting and Assembly Machinery (SAM) complex; the SAM (or TOB) complex is located in the mitochondrial outer membrane; the complex binds precursors of beta-barrel proteins and facilitates their outer membrane insertion; homologous to bacterial Omp85	7	TRUE	1	S. cerevisiae S288C	0.082	0.0557	0	mitochondrion	MassSpec;GFP;Gene Ontology	mitochondrial outer membrane;mitochondrial intermembrane space/mitochondrial inner membrane	mass-spec;Gene Ontology
YFR049W	YMR31	Mitochondrial ribosomal protein of the small subunit; has similarity to human mitochondrial ribosomal protein MRP-S36	7	TRUE	1	S. cerevisiae S288C	0.369	0.7442	0.996	mitochondrion	MassSpec;GFP;Gene Ontology	mitochondrial matrix/mitochondrial inner membrane;mitochondrial matrix	mass-spec;Gene Ontology
YEL020W-A	TIM9	Essential protein of the mitochondrial intermembrane space; forms a complex with Tim10p (TIM10 complex) that delivers hydrophobic proteins to the TIM22 complex for insertion into the inner membrane	7	TRUE	1	S. cerevisiae S288C	0.073	0.0262	0.012	mitochondrion	MassSpec;GFP;Gene Ontology	intermembrane space;mitochondrial inner membrane;mitochondrial intermembrane space;mitochondrial outer membrane;mitochondrial intermembrane space/mitochondrial inner membrane	mass-spec;Gene Ontology
YKL157W	APE2	Aminopeptidase yscII; may have a role in obtaining leucine from dipeptide substrates; APE2 has a paralog, AAP1, that arose from the whole genome duplication	7	TRUE	1	S. cerevisiae S288C	0.888	0.9959	0.868	mitochondrion	MassSpec;GFP;Gene Ontology	-	-
YAL010C	MDM10	Subunit of both the ERMES and the SAM complex; component of ERMES complex which acts as a molecular tether between the mitochondria and the ER, necessary for efficient phospholipid exchange between organelles and for mitophagy; SAM/TOB complex component that functions in the assembly of outer membrane beta-barrel proteins; involved in mitochondrial inheritance and morphology; ERMES complex is oft…	3	TRUE	1	S. cerevisiae S288C	0.144	0.3495	0.034	mitochondrion;endoplasmic reticulum	MassSpec;GFP;Gene Ontology	mitochondrial outer membrane	mass-spec;Gene Ontology
YDL198C	GGC1	Mitochondrial GTP/GDP transporter; essential for mitochondrial genome maintenance; has a role in mitochondrial iron transport; member of the mitochondrial carrier family	7	TRUE	1	S. cerevisiae S288C	0.131	0.2606	0.012	mitochondrion	MassSpec;GFP;Gene Ontology	mitochondrial inner membrane	mass-spec;Gene Ontology
YBR177C	EHT1	Acyl-coenzymeA:ethanol O-acyltransferase; plays a minor role in medium-chain fatty acid ethyl ester biosynthesis; possesses short-chain esterase activity; localizes to lipid particles and the mitochondrial outer membrane; EHT1 has a paralog, EEB1, that arose from the whole genome duplication	7	FALSE	1	S. cerevisiae S288C	0.063	0.0183	0.003	mitochondrion	MassSpec;GFP	mitochondrial outer membrane	mass-spec
YDR032C	PST2	Protein with similarity to a family of flavodoxin-like proteins; induced by oxidative stress in a Yap1p dependent manner; the authentic, non-tagged protein is detected in highly purified mitochondria in high-throughput studies; protein abundance increases in response to DNA replication stress; PST2 has a paralog, RFS1, that arose from the whole genome duplication	7	FALSE	0	S. cerevisiae S288C	0.042	0.2217	0	mitochondrion	MassSpec	mitochondrial inner membrane	mass-spec
YOR108W	LEU9	Alpha-isopropylmalate synthase II (2-isopropylmalate synthase); catalyzes the first step in the leucine biosynthesis pathway; the minor isozyme, responsible for the residual alpha-IPMS activity detected in a leu4 null mutant; LEU9 has a paralog, LEU4, that arose from the whole genome duplication	6	TRUE	3	S. cerevisiae S288C	0.516	0.9559	0.298	mitochondrion	MassSpec;GFP;Gene Ontology	mitochondrial matrix/mitochondrial inner membrane;mitochondrial matrix	mass-spec
YCL044C	MGR1	Subunit of the mitochondrial (mt) i-AAA protease supercomplex; i-AAA degrades misfolded mitochondrial proteins; forms a subcomplex with Mgr3p that binds to substrates to facilitate proteolysis; required for growth of cells lacking mtDNA	6	TRUE	3	S. cerevisiae S288C	0.093	0.0156	0	mitochondrion	MassSpec;GFP;Gene Ontology	mitochondrial inner membrane;mitochondrial intermembrane space/mitochondrial inner membrane	mass-spec;Gene Ontology
YAL039C	CYC3	Cytochrome c heme lyase (holocytochrome c synthase); attaches heme to apo-cytochrome c (Cyc1p or Cyc7p) in the mitochondrial intermembrane space; human ortholog may have a role in microphthalmia with linear skin defects (MLS)	6	TRUE	3	S. cerevisiae S288C	0.112	0.0482	0.006	mitochondrion	MassSpec;GFP;Gene Ontology	mitochondrial inner membrane;mitochondrial inner membraneintermembrane space;mitochondrial intermembrane space;mitochondrial intermembrane space/mitochondrial inner membrane	mass-spec;Gene Ontology
YPL215W	CBP3	Mitochondrial protein required for assembly of cytochrome bc1 complex; forms a complex with Cbp6p that binds to mt ribosomes near the polypeptide tunnel exit and promotes efficient translation of the COB mRNA; Cbp3p-Cbp6p complex also interacts with newly synthesized cytochrome b (Cobp) and Cbp4p to promote assembly of Cobp into the cytochrome bc1 complex; Cbp3p-Cbp6p complex is sequestered if as…	6	TRUE	3	S. cerevisiae S288C	0.898	0.8724	0.996	mitochondrion;vacuole	MassSpec;GFP;Gene Ontology	mitochondrial inner membrane;mitochondrial matrix/mitochondrial inner membrane;mitochondrial matrix	mass-spec;Gene Ontology
YIL098C	FMC1	Mitochondrial matrix protein; required for assembly or stability at high temperature of the F1 sector of mitochondrial F1F0 ATP synthase; null mutant temperature sensitive growth on glycerol is suppressed by multicopy expression of Odc1p	6	TRUE	3	S. cerevisiae S288C	0.597	0.9336	0.132	mitochondrion	MassSpec;GFP;Gene Ontology	mitochondrial matrix/mitochondrial inner membrane;mitochondrial matrix	mass-spec;Gene Ontology
YNL185C	MRPL19	Mitochondrial ribosomal protein of the large subunit	6	TRUE	3	S. cerevisiae S288C	0.083	0.46	0.049	mitochondrion	MassSpec;GFP;Gene Ontology	mitochondrial inner membrane;mitochondrial matrix/mitochondrial inner membrane;mitochondrial matrix	mass-spec;Gene Ontology
YNL005C	MRP7	Mitochondrial ribosomal protein of the large subunit	6	TRUE	3	S. cerevisiae S288C	0.516	0.8293	0.996	mitochondrion	MassSpec;GFP;Gene Ontology	mitochondrial inner membrane;mitochondrial matrix/mitochondrial inner membrane;mitochondrial matrix	mass-spec;Gene Ontology
YKR006C	MRPL13	Mitochondrial ribosomal protein of the large subunit; not essential for mitochondrial translation	6	TRUE	3	S. cerevisiae S288C	0.835	0.9837	0.996	mitochondrion	MassSpec;GFP;Gene Ontology	mitochondrial matrix/mitochondrial inner membrane;mitochondrial matrix	mass-spec;Gene Ontology
YPR024W	YME1	Catalytic subunit of the i-AAA protease complex; complex is located in the mitochondrial inner membrane; responsible for degradation of unfolded or misfolded mitochondrial gene products; serves as a nonconventional translocation motor to pull PNPase into the intermembrane space; also has a role in intermembrane space protein folding; mutation causes an elevated rate of mitochondrial turnover	6	TRUE	3	S. cerevisiae S288C	0.626	0.9906	0.095	mitochondrion	MassSpec;GFP;Gene Ontology	mitochondrial inner membrane;mitochondrial intermembrane space/mitochondrial inner membrane	mass-spec;Gene Ontology
YMR089C	YTA12	Mitochondrial inner membrane m-AAA protease component; mediates degradation of misfolded or unassembled proteins; also required for correct assembly of mitochondrial enzyme complexes	6	TRUE	3	S. cerevisiae S288C	0.96	0.9989	0.975	mitochondrion	MassSpec;GFP;Gene Ontology	mitochondrial inner membrane;mitochondrial intermembrane space/mitochondrial inner membrane	mass-spec;Gene Ontology
YNL100W	MIC27	Component of the MICOS complex; MICOS (formerly MINOS or MitOS) is a mitochondrial inner membrane complex that extends into the intermembrane space and has a role in the maintenance of crista junctions, inner membrane architecture, and formation of contact sites to the outer membrane	6	TRUE	3	S. cerevisiae S288C	0.065	0.0205	0	mitochondrion;vacuole	MassSpec;GFP;Gene Ontology	mitochondrial inner membrane;mitochondrial intermembrane space/mitochondrial inner membrane	mass-spec;Gene Ontology
YGR235C	MIC26	Component of the MICOS complex; MICOS (formerly MINOS or MitOS) is a mitochondrial inner membrane complex that extends into the intermembrane space and has a role in the maintenance of crista junctions, inner membrane architecture, and formation of contact sites to the outer membrane; Mic26p is a non-essential component of the complex	6	TRUE	3	S. cerevisiae S288C	0.072	0.1164	0	mitochondrion	MassSpec;GFP;Gene Ontology	mitochondrial inner membrane;mitochondrial intermembrane space/mitochondrial inner membrane	mass-spec;Gene Ontology
YIL093C	RSM25	Mitochondrial ribosomal protein of the small subunit	6	TRUE	3	S. cerevisiae S288C	0.322	0.4183	0.012	mitochondrion	MassSpec;GFP;Gene Ontology	mitochondrial matrix/mitochondrial inner membrane;mitochondrial matrix	mass-spec;Gene Ontology
YCR083W	TRX3	Mitochondrial thioredoxin; highly conserved oxidoreductase required to maintain the redox homeostasis of the cell, forms the mitochondrial thioredoxin system with Trr2p, redox state is maintained by both Trr2p and Glr1p	6	TRUE	3	S. cerevisiae S288C	0.865	0.9872	0.996	mitochondrion	MassSpec;GFP;Gene Ontology	mitochondrial matrix	mass-spec
YMR060C	SAM37	Component of the Sorting and Assembly Machinery (SAM) complex; the SAM (or TOB) complex is located in the mitochondrial outer membrane; binds precursors of beta-barrel proteins and facilitates their outer membrane insertion; contributes to SAM complex stability	6	TRUE	3	S. cerevisiae S288C	0.027	0.0275	0	mitochondrion	MassSpec;GFP;Gene Ontology	mitochondrial outer membrane	mass-spec;Gene Ontology
YPL118W	MRP51	Mitochondrial ribosomal protein of the small subunit; MRP51 exhibits genetic interactions with mutations in the COX2 and COX3 mRNA 5'-untranslated leader sequences	6	TRUE	3	S. cerevisiae S288C	0.507	0.293	0.012	mitochondrion	MassSpec;GFP;Gene Ontology	mitochondrial inner membrane;mitochondrial matrix/mitochondrial inner membrane;mitochondrial matrix	mass-spec;Gene Ontology
YKL192C	ACP1	Mitochondrial matrix acyl carrier protein; involved in biosynthesis of octanoate, which is a precursor to lipoic acid; activated by phosphopantetheinylation catalyzed by Ppt2p	6	TRUE	3	S. cerevisiae S288C	0.96	0.9996	0.996	cytosol;mitochondrion	MassSpec;GFP;Gene Ontology	mitochondrial matrix	mass-spec
YMR056C	AAC1	Mitochondrial inner membrane ADP/ATP translocator; exchanges cytosolic ADP for mitochondrially synthesized ATP; phosphorylated; Aac1p is a minor isoform while Pet9p is the major ADP/ATP translocator; relocalizes from mitochondrion to cytoplasm upon DNA replication stress	6	TRUE	3	S. cerevisiae S288C	0.106	0.0255	0	cytosol;mitochondrion	MassSpec;GFP;Gene Ontology	mitochondrial inner membrane;mitochondrial intermembrane space;mitochondrial intermembrane space/mitochondrial inner membrane	mass-spec;Gene Ontology
YDR376W	ARH1	Oxidoreductase of the mitochondrial inner membrane; involved in cytoplasmic and mitochondrial iron homeostasis and required for activity of Fe-S cluster-containing enzymes; one of the few mitochondrial proteins essential for viability	6	TRUE	3	S. cerevisiae S288C	0.687	0.9626	0.996	mitochondrion	MassSpec;GFP;Gene Ontology	mitochondrial inner membrane	Gene Ontology
YJR080C	AIM24	Protein with a role in determining mitochondrial architecture; inner membrane protein that interacts physically and genetically with the MICOS complex and is required for its integrity	6	TRUE	3	S. cerevisiae S288C	0.793	0.9686	0.679	mitochondrion	MassSpec;GFP;Gene Ontology	mitochondrial inner membrane;mitochondrial matrix/mitochondrial inner membrane	mass-spec;Gene Ontology
YOR040W	GLO4	Mitochondrial glyoxalase II; catalyzes the hydrolysis of S-D-lactoylglutathione into glutathione and D-lactate; GLO4 has a paralog, GLO2, that arose from the whole genome duplication	6	TRUE	3	S. cerevisiae S288C	0.604	0.7659	0.996	mitochondrion	MassSpec;GFP;Gene Ontology	mitochondrial matrix	Gene Ontology
YDR377W	ATP17	Subunit f of the F0 sector of mitochondrial F1F0 ATP synthase; F1F0 ATP synthase is a large, evolutionarily conserved enzyme complex required for ATP synthesis	6	TRUE	3	S. cerevisiae S288C	0.479	0.9981	0.996	mitochondrion	MassSpec;GFP;Gene Ontology	mitochondrial inner membrane	mass-spec;Gene Ontology
YGL119W	COQ8	Protein required for ubiquinone biosynthesis and respiratory growth; exhibits genetic interaction with COQ9, suggesting a common function; similar to prokaryotic proteins involved in early steps of ubiquinone biosynthesis; COQ8 has a paralog, YBR230W-A, that arose from the whole genome duplication	6	TRUE	3	S. cerevisiae S288C	0.95	0.9987	0.996	mitochondrion	MassSpec;GFP;Gene Ontology	mitochondrial inner membrane;mitochondrial matrix/mitochondrial inner membrane;mitochondrial matrix	mass-spec;Gene Ontology
YGR028W	MSP1	Highly-conserved N-terminally anchored AAA-ATPase; distributed in the mitochondrial outer membrane and peroxisomes; involved in mitochondrial protein sorting; functions as an extraction engine in local organelle surveillance to remove and initiate degradation of mistargeted proteins, ensuring fidelity of organelle-specific localization of tail-anchored proteins; contains an N-terminal transmembra…	6	TRUE	2	S. cerevisiae S288C	0.037	0.1582	0	mitochondrion;nucleus;peroxisome	MassSpec;GFP;Gene Ontology	mitochondrial outer membrane	mass-spec;Gene Ontology
YPR155C	NCA2	Protein that regulates expression of Fo-F1 ATP synthase subunits; involved in the regulation of mitochondrial expression of subunits 6 (Atp6p) and 8 (Atp8p) of the Fo-F1 ATP synthase; functions with Nca3p	6	TRUE	2	S. cerevisiae S288C	0.161	0.588	0.01	mitochondrion	MassSpec;GFP;Gene Ontology	mitochondrial outer membrane	mass-spec
YJR144W	MGM101	Protein with a role in mitochondrial DNA recombinational repair; also involved in interstrand cross-link repair; binds to and catalyzes the annealing of single-stranded mtDNA; oligomerizes to form rings and filaments; related to Rad52-type recombination proteins, with limited overall similarity but sharing conserved functionally important residues; component of the mitochondrial nucleoid, require…	6	TRUE	2	S. cerevisiae S288C	0.854	0.8889	0.996	mitochondrion	MassSpec;GFP;Gene Ontology	mitochondrial nucleoid;mitochondrial matrix/mitochondrial inner membrane;mitochondrial matrix	mass-spec;Gene Ontology
YIL114C	POR2	Putative mitochondrial porin (voltage-dependent anion channel); not required for mitochondrial membrane permeability or mitochondrial osmotic stability; POR2 has a paralog, POR1, that arose from the whole genome duplication	6	TRUE	2	S. cerevisiae S288C	0.352	0.8085	0.115	mitochondrion	MassSpec;GFP;Gene Ontology	mitochondrial outer membrane	mass-spec;Gene Ontology
YBR179C	FZO1	Mitofusin; integral membrane protein involved in mitochondrial outer membrane tethering and fusion; role in mitochondrial genome maintenance; efficient tethering and degradation of Fzo1p requires an intact N-terminal GTPase domain; targeted for destruction by the ubiquitin ligase SCF-Mdm30p and the cytosolic ubiquitin-proteasome system	6	TRUE	2	S. cerevisiae S288C	0.09	0.0188	0	mitochondrion	MassSpec;GFP;Gene Ontology	mitochondrial inner membrane;mitochondrial outer membrane	mass-spec;Gene Ontology
YKR049C	FMP46	Putative redox protein containing a thioredoxin fold; the authentic, non-tagged protein is detected in highly purified mitochondria in high-throughput studies	6	TRUE	2	S. cerevisiae S288C	0.631	0.7443	0.5	mitochondrion	MassSpec;GFP;Gene Ontology	mitochondrial matrix	mass-spec
YDR070C	FMP16	Protein of unknown function; may be involved in responding to conditions of stress; the authentic, non-tagged protein is detected in highly purified mitochondria in high-throughput studies; protein abundance increases in response to DNA replication stress	6	TRUE	2	S. cerevisiae S288C	0.927	0.9938	0.928	mitochondrion	MassSpec;GFP;Gene Ontology	mitochondrial matrix/mitochondrial inner membrane;mitochondrial matrix	mass-spec
YMR062C	ARG7	Mitochondrial ornithine acetyltransferase; catalyzes the fifth step in arginine biosynthesis; also possesses acetylglutamate synthase activity, regenerates acetylglutamate while forming ornithine	6	TRUE	2	S. cerevisiae S288C	0.439	0.3392	0.993	mitochondrion	MassSpec;GFP;Gene Ontology	mitochondrial matrix	mass-spec;Gene Ontology
YDR462W	MRPL28	Mitochondrial ribosomal protein of the large subunit; protein abundance increases in response to DNA replication stress	6	TRUE	2	S. cerevisiae S288C	0.493	0.9746	0.677	mitochondrion	MassSpec;GFP;Gene Ontology	mitochondrial inner membrane;mitochondrial matrix/mitochondrial inner membrane;mitochondrial matrix	mass-spec;Gene Ontology
YHR038W	RRF1	Mitochondrial ribosome recycling factor; essential for mitochondrial protein synthesis and for the maintenance of the respiratory function of mitochondria	6	TRUE	2	S. cerevisiae S288C	0.911	0.9945	0.996	mitochondrion	MassSpec;GFP;Gene Ontology	mitochondrial matrix/mitochondrial inner membrane;mitochondrial matrix	mass-spec
YGL107C	RMD9	Mitochondrial protein required for respiratory growth; mutant phenotype and genetic interactions suggest a role in delivering mt mRNAs to ribosomes; located on matrix face of the inner membrane and loosely associated with mitoribosomes; RMD9 has a paralog, YBR238C, that arose from the whole genome duplication	6	TRUE	2	S. cerevisiae S288C	0.889	0.8069	0.994	mitochondrion	MassSpec;GFP;Gene Ontology	mitochondrial inner membrane;mitochondrial matrix/mitochondrial inner membrane	mass-spec;Gene Ontology
YDL202W	MRPL11	Mitochondrial ribosomal protein of the large subunit; localizes to vacuole in response to H2O2	6	TRUE	2	S. cerevisiae S288C	0.625	0.5285	0.996	mitochondrion	MassSpec;GFP;Gene Ontology	mitochondrial inner membrane;mitochondrial matrix/mitochondrial inner membrane;mitochondrial matrix	mass-spec;Gene Ontology
YNL177C	MRPL22	Mitochondrial ribosomal protein of the large subunit	6	TRUE	2	S. cerevisiae S288C	0.92	0.8903	0.722	mitochondrion	MassSpec;GFP;Gene Ontology	mitochondrial inner membrane;mitochondrial matrix/mitochondrial inner membrane;mitochondrial matrix	mass-spec;Gene Ontology
YNL070W	TOM7	Component of the TOM (translocase of outer membrane) complex; responsible for recognition and initial import steps for all mitochondrially directed proteins; promotes assembly and stability of the TOM complex	6	TRUE	2	S. cerevisiae S288C	0.148	0.7393	0	mitochondrion	MassSpec;GFP;Gene Ontology	mitochondrial outer membrane	mass-spec;Gene Ontology
YGR112W	SHY1	Mitochondrial inner membrane protein required for complex IV assembly; associates with complex IV assembly intermediates and complex III/complex IV supercomplexes; similar to human SURF1 involved in Leigh Syndrome; complex IV is also known as cytochrome c oxidase	6	TRUE	2	S. cerevisiae S288C	0.675	0.941	0.406	mitochondrion	MassSpec;GFP;Gene Ontology	mitochondrial inner membrane;mitochondrial intermembrane space/mitochondrial inner membrane	mass-spec;Gene Ontology
YML128C	MSC1	Protein of unknown function; mutant is defective in directing meiotic recombination events to homologous chromatids; the authentic, non-tagged protein is detected in highly purified mitochondria and is phosphorylated	6	TRUE	0	S. cerevisiae S288C	0.019	0.0384	0	mitochondrion	MassSpec;Gene Ontology	mitochondrial inner membrane;mitochondrial intermembrane space/mitochondrial inner membrane	mass-spec
YMR193W	MRPL24	Mitochondrial ribosomal protein of the large subunit; two mitochondrial ribosomal proteins, YmL14 and YmL24, have been assigned to the same gene	6	TRUE	0	S. cerevisiae S288C	0.853	None	0.996	mitochondrion	MassSpec;Gene Ontology	mitochondrial inner membrane;mitochondrial matrix/mitochondrial inner membrane;mitochondrial matrix	mass-spec;Gene Ontology
Q0140	VAR1	Mitochondrial ribosomal protein of the small subunit; mitochondrially-encoded; polymorphic in different strains due to variation in number of AAT (asparagine) codons; translated near the mitochondrial inner membrane; may have a role in loss of mitochondrial DNA under stress conditions	6	TRUE	0	S. cerevisiae S288C	0.118	0.9564	0.128	mitochondrion	MassSpec;Gene Ontology	mitochondrial inner membrane;mitochondrial matrix/mitochondrial inner membrane;mitochondrial matrix	mass-spec;Gene Ontology
YPR133W-A	TOM5	Component of the TOM (translocase of outer membrane) complex; responsible for recognition and initial import of all mitochondrially directed proteins; involved in transfer of precursors from the Tom70p and Tom20p receptors to the Tom40p pore	6	TRUE	0	S. cerevisiae S288C	0.06	0.0014	0	mitochondrion	MassSpec;Gene Ontology	mitochondrial outer membrane	mass-spec;Gene Ontology
YKL141W	SDH3	Subunit of succinate dehydrogenase and of TIM22 translocase; functions as cytochrome b subunit of succinate dehydrogenase, which couples oxidation of succinate to transfer of electrons to ubiquinone as part of the TCA cycle and the mitochondrial respiratory chain; also required for mitochondrial inner membrane protein import as part of the TIM22 complex; SDH3 has a paralog, SHH3, that arose from …	6	TRUE	0	S. cerevisiae S288C	0.886	0.9874	0.996	mitochondrion	MassSpec;Gene Ontology	mitochondrial inner membrane	mass-spec;Gene Ontology
YJL045W		Minor succinate dehydrogenase isozyme; participates in oxidation of succinate and transfer of electrons to ubiquinone; induced during the diauxic shift in a Cat8p-dependent manner; YJL045W has a paralog, SDH1, that arose from the whole genome duplication	6	TRUE	0	S. cerevisiae S288C	0.602	0.8169	0.757	mitochondrion;plasma membrane	MassSpec;Gene Ontology	mitochondrial inner membrane	mass-spec;Gene Ontology
YDR513W	GRX2	Cytoplasmic glutaredoxin; thioltransferase, glutathione-dependent disulfide oxidoreductase involved in maintaining redox state of target proteins, also exhibits glutathione peroxidase activity, expression induced in response to stress; GRX2 has two in-frame start codons resulting in a shorter isoform that is retained in the cytosol and a longer form translocated to the mitochondrial matrix; GRX2 …	6	TRUE	0	S. cerevisiae S288C	0.071	0.0096	0.996	cytosol;mitochondrion	MassSpec;Gene Ontology	mitochondrial matrix	mass-spec
YDL130W-A	STF1	Protein involved in regulation of the mitochondrial F1F0-ATP synthase; Stf1p and Stf2p act as stabilizing factors that enhance inhibitory action of the Inh1p protein; protein abundance increases in response to DNA replication stress; STF1 has a paralog, INH1, that arose from the whole genome duplication	6	TRUE	2	S. cerevisiae S288C	0.858	0.9894	0.998	mitochondrion	MassSpec;GFP;Gene Ontology	mitochondrial matrix/mitochondrial inner membrane;mitochondrial matrix	mass-spec
YBL098W	BNA4	Kynurenine 3-mono oxygenase; required for the de novo biosynthesis of NAD from tryptophan via kynurenine; expression regulated by Hst1p; putative therapeutic target for Huntington disease	6	TRUE	2	S. cerevisiae S288C	0.022	0.0116	0	mitochondrion	MassSpec;GFP;Gene Ontology	mitochondrial outer membrane	mass-spec;Gene Ontology
YDR296W	MHR1	Protein involved in homologous recombination in mitochondria; required for recombination-dependent mtDNA partitioning; involved in stimulation of mitochondrial DNA replication in response to oxidative stress	6	TRUE	2	S. cerevisiae S288C	0.336	0.921	0.012	mitochondrion;nucleus	MassSpec;GFP;Gene Ontology	mitochondrial matrix/mitochondrial inner membrane;mitochondrial outer membrane;mitochondrial matrix	mass-spec;Gene Ontology
YJL166W	QCR8	Subunit 8 of ubiquinol cytochrome-c reductase (Complex III); Complex III is a component of the mitochondrial inner membrane electron transport chain; oriented facing the intermembrane space; expression is regulated by Abf1p and Cpf1p	6	TRUE	2	S. cerevisiae S288C	0.045	0.8942	0.012	mitochondrion	MassSpec;GFP;Gene Ontology	mitochondrial inner membrane	mass-spec;Gene Ontology
YML025C	YML6	Mitochondrial ribosomal protein of the large subunit; has similarity to E. coli L4 ribosomal protein and human mitoribosomal MRP-L4 protein; essential for viability, unlike most other mitoribosomal proteins	6	TRUE	2	S. cerevisiae S288C	0.624	0.6562	0.996	cytosol;mitochondrion	MassSpec;GFP;Gene Ontology	mitochondrial inner membrane;mitochondrial matrix/mitochondrial inner membrane;mitochondrial matrix	mass-spec;Gene Ontology
YOR158W	PET123	Mitochondrial ribosomal protein of the small subunit; PET123 exhibits genetic interactions with PET122, which encodes a COX3 mRNA-specific translational activator	6	TRUE	2	S. cerevisiae S288C	0.507	0.9901	0.138	mitochondrion	MassSpec;GFP;Gene Ontology	mitochondrial matrix/mitochondrial inner membrane;mitochondrial outer membrane;mitochondrial matrix	mass-spec;Gene Ontology
YDR041W	RSM10	Mitochondrial ribosomal protein of the small subunit; has similarity to E. coli S10 ribosomal protein; essential for viability, unlike most other mitoribosomal proteins	6	TRUE	2	S. cerevisiae S288C	0.716	0.8482	0.841	mitochondrion	MassSpec;GFP;Gene Ontology	mitochondrial inner membrane;mitochondrial matrix/mitochondrial inner membrane;mitochondrial matrix	mass-spec;Gene Ontology
YBR037C	SCO1	Copper-binding protein of mitochondrial inner membrane; required for cytochrome c oxidase activity and respiration; may function to deliver copper to cytochrome c oxidase; similar to thioredoxins; SCO1 has a paralog, SCO2, that arose from the whole genome duplication	6	TRUE	2	S. cerevisiae S288C	0.945	0.9959	0.998	mitochondrion	MassSpec;GFP;Gene Ontology	mitochondrial inner membrane;mitochondrial intermembrane space/mitochondrial inner membrane	mass-spec;Gene Ontology
YPL104W	MSD1	Mitochondrial aspartyl-tRNA synthetase; required for acylation of aspartyl-tRNA; yeast and bacterial aspartyl-, asparaginyl-, and lysyl-tRNA synthetases contain regions with high sequence similarity, suggesting a common ancestral gene	6	TRUE	2	S. cerevisiae S288C	0.759	0.981	0.97	mitochondrion	MassSpec;GFP;Gene Ontology	mitochondrial matrix/mitochondrial inner membrane;mitochondrial matrix	mass-spec;Gene Ontology
YMR188C	MRPS17	Mitochondrial ribosomal protein of the small subunit	6	TRUE	2	S. cerevisiae S288C	0.475	0.5039	0.996	cytosol;mitochondrion	MassSpec;GFP;Gene Ontology	mitochondrial inner membrane;mitochondrial matrix/mitochondrial inner membrane;mitochondrial outer membrane;mitochondrial matrix	mass-spec;Gene Ontology
YHR083W	SAM35	Component of the sorting and assembly machinery (SAM) complex; the SAM (or TOB) complex is located in the mitochondrial outer membrane; the complex binds precursors of beta-barrel proteins and facilitates their insertion into the outer membrane	6	TRUE	2	S. cerevisiae S288C	0.291	0.5233	0.004	mitochondrion	MassSpec;GFP;Gene Ontology	mitochondrial outer membrane	mass-spec;Gene Ontology
YNL306W	MRPS18	Mitochondrial ribosomal protein of the small subunit; essential for viability, unlike most other mitoribosomal proteins	6	TRUE	2	S. cerevisiae S288C	0.887	0.9874	0.736	mitochondrion	MassSpec;GFP;Gene Ontology	mitochondrial inner membrane;mitochondrial matrix/mitochondrial inner membrane;mitochondrial matrix	mass-spec;Gene Ontology
YHR003C	TCD1	tRNA threonylcarbamoyladenosine dehydratase; required for the ct6A tRNA base modification, where an adenosine at position 37 is modified to form a cyclized active ester with an oxazolone ring; localized to the mitochondrial outer membrane; TCD1 has a paralog, TCD2, that arose from the whole genome duplication	6	TRUE	2	S. cerevisiae S288C	0.059	0.8866	0.333	mitochondrion	MassSpec;GFP;Gene Ontology	mitochondrial outer membrane	mass-spec;Gene Ontology
YDR268W	MSW1	Mitochondrial tryptophanyl-tRNA synthetase	6	TRUE	2	S. cerevisiae S288C	0.58	0.9879	0.222	mitochondrion	MassSpec;GFP;Gene Ontology	mitochondrial matrix/mitochondrial inner membrane;mitochondrial matrix	mass-spec;Gene Ontology
YPL063W	TIM50	Essential component of the TIM23 complex; acts as receptor for the translocase of the inner mitochondrial membrane (TIM23) complex guiding incoming precursors from the TOM complex; may control the gating of the Tim23p-Tim17p channel	6	TRUE	2	S. cerevisiae S288C	0.973	0.9978	1	mitochondrion	MassSpec;GFP;Gene Ontology	mitochondrial inner membrane;mitochondrial intermembrane space/mitochondrial inner membrane	mass-spec;Gene Ontology
YPR001W	CIT3	Dual specificity mitochondrial citrate and methylcitrate synthase; catalyzes the condensation of acetyl-CoA and oxaloacetate to form citrate and that of propionyl-CoA and oxaloacetate to form 2-methylcitrate	6	TRUE	2	S. cerevisiae S288C	0.801	0.921	0.93	mitochondrion	MassSpec;GFP;Gene Ontology	mitochondrial matrix	mass-spec
YDR036C	EHD3	3-hydroxyisobutyryl-CoA hydrolase; member of a family of enoyl-CoA hydratase/isomerases; non-tagged protein is detected in highly purified mitochondria in high-throughput studies; phosphorylated; mutation affects fluid-phase endocytosis	6	TRUE	2	S. cerevisiae S288C	0.741	0.9212	0.878	mitochondrion	MassSpec;GFP;Gene Ontology	mitochondrial matrix	mass-spec
YBR262C	MIC12	Component of the MICOS complex; MICOS (formerly MINOS or MitOS) is a mitochondrial inner membrane complex that extends into the intermembrane space and has a role in the maintenance of crista junctions, inner membrane architecture, and formation of contact sites to the outer membrane	6	TRUE	2	S. cerevisiae S288C	0.431	0.6002	0.012	mitochondrion	MassSpec;GFP;Gene Ontology	mitochondrial inner membrane;mitochondrial intermembrane space/mitochondrial inner membrane	mass-spec;Gene Ontology
YMR256C	COX7	Subunit VII of cytochrome c oxidase (Complex IV); Complex IV is the terminal member of the mitochondrial inner membrane electron transport chain	6	TRUE	2	S. cerevisiae S288C	0.537	0.9853	0.012	mitochondrion	MassSpec;GFP;Gene Ontology	mitochondrial inner membrane	mass-spec;Gene Ontology
YBR227C	MCX1	Mitochondrial matrix protein; putative ATP-binding chaperone with non-proteolytic function; similar to bacterial ClpX proteins	6	TRUE	2	S. cerevisiae S288C	0.916	0.9868	0.992	mitochondrion	MassSpec;GFP;Gene Ontology	mitochondrial inner membrane;mitochondrial matrix/mitochondrial inner membrane;mitochondrial matrix	mass-spec;Gene Ontology
YML081C-A	ATP18	Subunit of the mitochondrial F1F0 ATP synthase; F1F0 ATP synthase is a large, evolutionarily conserved enzyme complex required for ATP synthesis; termed subunit I or subunit j; does not correspond to known ATP synthase subunits in other organisms	6	TRUE	2	S. cerevisiae S288C	0.091	0.2651	0.17	mitochondrion	MassSpec;GFP;Gene Ontology	mitochondrial inner membrane;mitochondrial intermembrane space/mitochondrial inner membrane	mass-spec;Gene Ontology
YOL077W-A	ATP19	Subunit k of the mitochondrial F1F0 ATP synthase; F1F0 ATP synthase is a large, evolutionarily conserved enzyme complex required for ATP synthesis; associated only with the dimeric form of ATP synthase	6	TRUE	2	S. cerevisiae S288C	0.037	0.1066	0.006	mitochondrion	MassSpec;GFP;Gene Ontology	mitochondrial inner membrane;mitochondrial intermembrane space/mitochondrial inner membrane	mass-spec;Gene Ontology
YPL091W	GLR1	Cytosolic and mitochondrial glutathione oxidoreductase; converts oxidized glutathione to reduced glutathione; cytosolic Glr1p is the main determinant of the glutathione redox state of the mitochondrial intermembrane space; mitochondrial Glr1p has a role in resistance to hyperoxia; protein abundance increases in response to DNA replication stress	6	FALSE	2	S. cerevisiae S288C	0.637	0.5012	0.012	cytosol;mitochondrion;nucleus	MassSpec;GFP;Gene Ontology	mitochondrial matrix	mass-spec
YLR163C	MAS1	Beta subunit of the mitochondrial processing protease (MPP); essential processing enzyme that cleaves the N-terminal targeting sequences from mitochondrially imported proteins	6	TRUE	1	S. cerevisiae S288C	0.884	0.9947	0.998	mitochondrion	MassSpec;GFP;Gene Ontology	mitochondrial inner membrane;mitochondrial matrix	mass-spec;Gene Ontology
YDL067C	COX9	Subunit VIIa of cytochrome c oxidase (Complex IV); Complex IV is the terminal member of the mitochondrial inner membrane electron transport chain	6	TRUE	1	S. cerevisiae S288C	0.16	0.0699	0.012	mitochondrion	MassSpec;GFP;Gene Ontology	mitochondrial inner membrane	mass-spec;Gene Ontology
YEL039C	CYC7	Cytochrome c isoform 2, expressed under hypoxic conditions; also known as iso-2-cytochrome c; electron carrier of the mitochondrial intermembrane space that transfers electrons from ubiquinone-cytochrome c oxidoreductase to cytochrome c oxidase during cellular respiration; protein abundance increases in response to DNA replication stress; CYC7 has a paralog, CYC1, that arose from the whole genome…	6	TRUE	1	S. cerevisiae S288C	0.157	0.4633	0.033	mitochondrion	MassSpec;GFP;Gene Ontology	intermembrane space;mitochondrial intermembrane space	mass-spec;Gene Ontology
YLR077W	FMP25	Protein required for assembly of respiratory complex III; mitochondrial inner membrane protein; required for an early step in assembly of respiratory complex III (cytochrome bc1 complex); mRNA is targeted to mitochondria	6	TRUE	1	S. cerevisiae S288C	0.918	0.9712	0.962	mitochondrion	MassSpec;GFP;Gene Ontology	mitochondrial inner membrane;mitochondrial intermembrane space/mitochondrial inner membrane	mass-spec;Gene Ontology
YPL222W	FMP40	Putative protein of unknown function; proposed to be involved in responding to environmental stresses; the authentic, non-tagged protein is detected in highly purified mitochondria in high-throughput studies	6	TRUE	1	S. cerevisiae S288C	0.122	0.8904	0.552	mitochondrion	MassSpec;GFP;Gene Ontology	mitochondrial inner membrane;mitochondrial matrix/mitochondrial inner membrane	mass-spec
YHR147C	MRPL6	Mitochondrial ribosomal protein of the large subunit	6	TRUE	1	S. cerevisiae S288C	0.748	0.9873	0.996	mitochondrion	MassSpec;GFP;Gene Ontology	mitochondrial inner membrane;mitochondrial matrix/mitochondrial inner membrane;mitochondrial matrix	mass-spec;Gene Ontology
YMR158W	MRPS8	Mitochondrial ribosomal protein of the small subunit	6	TRUE	1	S. cerevisiae S288C	0.383	0.9495	0.039	cytosol;mitochondrion	MassSpec;GFP;Gene Ontology	mitochondrial inner membrane;mitochondrial matrix	mass-spec;Gene Ontology
YDR231C	COX20	Mitochondrial inner membrane protein; required for proteolytic processing of Cox2p and its assembly into cytochrome c oxidase	6	TRUE	1	S. cerevisiae S288C	0.127	0.0313	0	mitochondrion	MassSpec;GFP;Gene Ontology	mitochondrial inner membrane;mitochondrial intermembrane space/mitochondrial inner membrane	mass-spec;Gene Ontology
YPL099C	INA17	F1F0 ATPase synthase peripheral stalk assembly factor; subunit of the matrix-exposed inner mitochondrial membrane localized INA complex (Ina22p-Ina17p) involved in assembly of the F1F0 peripheral stalk; co-purifies with Ina22p and ATP synthase subunits; null mutant displays elevated frequency of mitochondrial genome loss and has a respiratory growth defect	6	TRUE	1	S. cerevisiae S288C	0.967	0.9937	0.995	mitochondrion	MassSpec;GFP;Gene Ontology	mitochondrial inner membrane;mitochondrial intermembrane space/mitochondrial inner membrane	mass-spec;Gene Ontology
YGR147C	NAT2	Protein of unknown function; has an apparent role in acetylation of N-terminal methionine residues	6	FALSE	1	S. cerevisiae S288C	0.696	0.9831	0.012	mitochondrion	MassSpec;GFP	mitochondrial inner membrane;mitochondrial intermembrane space/mitochondrial inner membrane	mass-spec
YBR121C	GRS1	Cytoplasmic and mitochondrial glycyl-tRNA synthase; ligates glycine to the cognate anticodon-bearing tRNA; transcription termination factor that may interact with the 3'-end of pre-mRNA to promote 3'-end formation; GRS1 has a paralog, GRS2, that arose from the whole genome duplication	6	FALSE	0	S. cerevisiae S288C	None	None	None	mitochondrion	MassSpec	mitochondrial inner membrane;mitochondrial matrix/mitochondrial inner membrane	mass-spec
YJL082W	IML2	Protein of unknown function; the authentic, non-tagged protein is detected in highly purified mitochondria in high-throughput studies; protein abundance increases in response to DNA replication stress; IML2 has a paralog, YKR018C, that arose from the whole genome duplication	6	FALSE	0	S. cerevisiae S288C	0.307	0.0552	0.011	mitochondrion;nucleus	MassSpec;Gene Ontology	mitochondrial outer membrane	mass-spec
YLR393W	ATP10	Assembly factor for the F0 sector of mitochondrial F1F0 ATP synthase; mitochondrial inner membrane protein; interacts genetically with ATP6	5	TRUE	4	S. cerevisiae S288C	0.615	0.938	0.52	mitochondrion	MassSpec;GFP;Gene Ontology	mitochondrial inner membrane;mitochondrial matrix/mitochondrial inner membrane	mass-spec;Gene Ontology
YKR070W		Putative protein of unknown function; the authentic, non-tagged protein is detected in highly purified mitochondria in high-throughput studies	5	FALSE	3	S. cerevisiae S288C	0.293	0.8532	0.339	mitochondrion	MassSpec;GFP	mitochondrial matrix/mitochondrial inner membrane	mass-spec
YER154W	OXA1	Mitochondrial inner membrane insertase; mediates the insertion of both mitochondrial- and nuclear-encoded proteins from the matrix into the inner membrane; also has a role in insertion of carrier proteins into the inner membrane; acts as a voltage-gated ion channel, activated by substrate peptides; interacts with mitochondrial ribosomes; conserved from bacteria to animals	5	TRUE	3	S. cerevisiae S288C	0.966	0.993	0.999	mitochondrion	MassSpec;GFP;Gene Ontology	mitochondrial inner membrane;mitochondrial matrix;mitochondrial intermembrane space/mitochondrial inner membrane	mass-spec;Gene Ontology
YDL044C	MTF2	Mitochondrial protein that interacts with mitochondrial RNA polymerase; interacts with an N-terminal region of mitochondrial RNA polymerase (Rpo41p) and couples RNA processing and translation to transcription	5	TRUE	3	S. cerevisiae S288C	0.535	0.9483	0.996	mitochondrion	MassSpec;GFP;Gene Ontology	mitochondrial inner membrane;mitochondrial matrix/mitochondrial inner membrane;mitochondrial matrix	mass-spec;Gene Ontology
YBR120C	CBP6	Mitochondrial protein required for translation of the COB mRNA; forms a complex with Cbp3p that binds to mt ribosomes near the polypeptide tunnel exit and promotes efficient translation of the COB mRNA; Cbp3p-Cbp6p complex also interacts with newly synthesized cytochrome b (Cobp) and Cbp4p to promote assembly of Cobp into the cytochrome bc1 complex; Cbp3p-Cbp6p complex is sequestered if assembly …	5	TRUE	3	S. cerevisiae S288C	0.385	0.6357	0.012	mitochondrion	MassSpec;GFP;Gene Ontology	mitochondrial matrix/mitochondrial inner membrane;mitochondrial matrix	mass-spec;Gene Ontology
YBR122C	MRPL36	Mitochondrial ribosomal protein of the large subunit; overproduction suppresses mutations in the COX2 leader peptide-encoding region	5	TRUE	3	S. cerevisiae S288C	0.67	0.9803	0.996	mitochondrion	MassSpec;GFP;Gene Ontology	mitochondrial matrix/mitochondrial inner membrane;mitochondrial matrix	mass-spec;Gene Ontology
YKL167C	MRP49	Mitochondrial ribosomal protein of the large subunit; not essential for mitochondrial translation	5	TRUE	3	S. cerevisiae S288C	0.609	0.9403	0.262	mitochondrion	MassSpec;GFP;Gene Ontology	mitochondrial matrix	Gene Ontology
YNL169C	PSD1	Phosphatidylserine decarboxylase of the mitochondrial inner membrane; converts phosphatidylserine to phosphatidylethanolamine; regulates mitochondrial fusion and morphology by affecting lipid mixing in the mitochondrial membrane and by influencing the ratio of long to short forms of Mgm1p; partly exposed to the mitochondrial intermembrane space	5	TRUE	3	S. cerevisiae S288C	0.807	0.9679	0.996	mitochondrion	MassSpec;GFP;Gene Ontology	mitochondrial inner membrane;mitochondrial intermembrane space/mitochondrial inner membrane	mass-spec;Gene Ontology
YBL038W	MRPL16	Mitochondrial ribosomal protein of the large subunit; homologous to bacterial L16 ribosomal protein; synthetically lethal with hac1 mutant suggesting a role in the maturation of secretory proteins	5	TRUE	3	S. cerevisiae S288C	0.426	0.8835	0.996	mitochondrion	MassSpec;GFP;Gene Ontology	mitochondrial inner membrane;mitochondrial matrix/mitochondrial inner membrane;mitochondrial matrix	mass-spec;Gene Ontology
YNL284C	MRPL10	Mitochondrial ribosomal protein of the large subunit; appears as two protein spots (YmL10 and YmL18) on two-dimensional SDS gels	5	TRUE	3	S. cerevisiae S288C	0.564	0.9865	0.996	mitochondrion	MassSpec;GFP;Gene Ontology	mitochondrial matrix/mitochondrial inner membrane;mitochondrial matrix	mass-spec;Gene Ontology
YCR003W	MRPL32	Mitochondrial ribosomal protein of the large subunit; protein abundance increases in response to DNA replication stress	5	TRUE	3	S. cerevisiae S288C	0.12	0.8761	0.14	mitochondrion	MassSpec;GFP;Gene Ontology	mitochondrial inner membrane;mitochondrial matrix/mitochondrial inner membrane;mitochondrial matrix	mass-spec;Gene Ontology
YJL096W	MRPL49	Mitochondrial ribosomal protein of the large subunit	5	TRUE	3	S. cerevisiae S288C	0.767	0.9934	0.77	mitochondrion	MassSpec;GFP;Gene Ontology	mitochondrial matrix/mitochondrial inner membrane;mitochondrial matrix	mass-spec;Gene Ontology
YJL063C	MRPL8	Mitochondrial ribosomal protein of the large subunit	5	TRUE	3	S. cerevisiae S288C	0.41	0.8341	0.012	mitochondrion	MassSpec;GFP;Gene Ontology	mitochondrial inner membrane;mitochondrial matrix/mitochondrial inner membrane;mitochondrial matrix	mass-spec;Gene Ontology
YGR076C	MRPL25	Mitochondrial ribosomal protein of the large subunit; mutation confers increased replicative lifespan	5	TRUE	3	S. cerevisiae S288C	0.394	0.6862	0.202	mitochondrion	MassSpec;GFP;Gene Ontology	mitochondrial matrix/mitochondrial inner membrane;mitochondrial matrix	mass-spec;Gene Ontology
YJL054W	TIM54	Component of the mitochondrial TIM22 complex; involved in insertion of polytopic proteins into the inner membrane	5	TRUE	3	S. cerevisiae S288C	0.125	0.6863	0.007	cytosol;mitochondrion	MassSpec;GFP;Gene Ontology	mitochondrial inner membrane;mitochondrial intermembrane space;mitochondrial intermembrane space/mitochondrial inner membrane	mass-spec;Gene Ontology
YPR125W	YLH47	Mitochondrial inner membrane protein; exposed to the mitochondrial matrix; associates with mitochondrial ribosomes; NOT required for respiratory growth; homolog of human Letm1, a protein implicated in Wolf-Hirschhorn syndrome	5	TRUE	3	S. cerevisiae S288C	0.822	0.9004	0.793	mitochondrion	MassSpec;GFP;Gene Ontology	mitochondrial inner membrane;Matrix/mitochondrial inner membrane	mass-spec;Gene Ontology
YGR215W	RSM27	Mitochondrial ribosomal protein of the small subunit	5	TRUE	3	S. cerevisiae S288C	0.247	0.0367	0.012	mitochondrion	MassSpec;GFP;Gene Ontology	mitochondrial matrix/mitochondrial inner membrane;mitochondrial matrix	mass-spec;Gene Ontology
YPL097W	MSY1	Mitochondrial tyrosyl-tRNA synthetase	5	TRUE	3	S. cerevisiae S288C	0.815	0.8476	0.996	cytosol;mitochondrion	MassSpec;GFP;Gene Ontology	mitochondrial inner membrane;mitochondrial matrix	mass-spec;Gene Ontology
YJL104W	PAM16	Subunit of the import motor (PAM complex); the PAM complex is a component of the Translocase of the Inner Mitochondrial membrane (TIM23 complex); forms a 1:1 subcomplex with Pam18p and inhibits its cochaperone activity; contains a J-like domain	5	TRUE	3	S. cerevisiae S288C	0.301	0.8623	0.996	mitochondrion	MassSpec;GFP;Gene Ontology	mitochondrial inner membrane;mitochondrial matrix/mitochondrial inner membrane	mass-spec;Gene Ontology
YHR199C	AIM46	Putative protein of unknown function; the authentic, non-tagged protein is detected in highly purified mitochondria in high-throughput studies; null mutant displays elevated frequency of mitochondrial genome loss	5	TRUE	3	S. cerevisiae S288C	0.635	0.9335	0.5	mitochondrion	MassSpec;GFP;Gene Ontology	mitochondrial inner membrane;mitochondrial intermembrane space/mitochondrial inner membrane	mass-spec
YBR085W	AAC3	Mitochondrial inner membrane ADP/ATP translocator; exchanges cytosolic ADP for mitochondrially synthesized ATP; expressed under anaerobic conditions; similar to Aac1p; has roles in maintenance of viability and in respiration; AAC3 has a paralog, PET9, that arose from the whole genome duplication	5	TRUE	3	S. cerevisiae S288C	0.102	0.045	0.031	mitochondrion	MassSpec;GFP;Gene Ontology	mitochondrial inner membrane;mitochondrial intermembrane space/mitochondrial inner membrane	mass-spec;Gene Ontology
YCR046C	IMG1	Mitochondrial ribosomal protein of the large subunit; required for respiration and for maintenance of the mitochondrial genome	5	TRUE	3	S. cerevisiae S288C	0.873	0.9887	0.996	mitochondrion	MassSpec;GFP;Gene Ontology	mitochondrial inner membrane;mitochondrial matrix/mitochondrial inner membrane;mitochondrial matrix	mass-spec;Gene Ontology
YPR067W	ISA2	Protein required for maturation of mitochondrial [4Fe-4S] proteins; functions in a complex with Isa1p and possibly Iba57p; localizes to the mitochondrial intermembrane space, overexpression of ISA2 suppresses grx5 mutations	5	TRUE	3	S. cerevisiae S288C	0.863	0.9894	0.833	mitochondrion	MassSpec;GFP;Gene Ontology	mitochondrial intermembrane space;mitochondrial matrix	mass-spec;Gene Ontology
YDL120W	YFH1	Mitochondrial matrix iron chaperone; oxidizes and stores iron; interacts with Isu1p to promote Fe-S cluster assembly; mutation results in multiple Fe/S-dependent enzyme deficiencies; human frataxin homolog is mutated in Friedrich's ataxia	5	TRUE	3	S. cerevisiae S288C	0.893	0.9949	0.996	mitochondrion	MassSpec;GFP;Gene Ontology	mitochondrial inner membrane;mitochondrial matrix/mitochondrial inner membrane;mitochondrial intermembrane space;mitochondrial matrix	mass-spec;Gene Ontology
YGL018C	JAC1	Specialized J-protein that functions in Fe-S cluster biogenesis; functions with Hsp70 in Fe-S cluster biogenesis in mitochondria; involved in iron metabolism; contains a J domain typical to J-type chaperones; localizes to the mitochondrial matrix	5	TRUE	3	S. cerevisiae S288C	0.645	0.8984	0.697	mitochondrion	MassSpec;GFP;Gene Ontology	mitochondrial inner membrane;mitochondrial matrix/mitochondrial inner membrane;mitochondrial intermembrane space;mitochondrial matrix	mass-spec;Gene Ontology
YGR255C	COQ6	Putative flavin-dependent monooxygenase; involved in ubiquinone (Coenzyme Q) biosynthesis; localizes to the matrix face of the mitochondrial inner membrane in a large complex with other ubiquinone biosynthetic enzymes; human COX6 can rescue a yeast cox6 mutant and is implicated in steroid-resistant nephrotic syndrome (SRNS)	5	TRUE	3	S. cerevisiae S288C	0.816	0.9835	0.997	mitochondrion	MassSpec;GFP;Gene Ontology	mitochondrial inner membrane	mass-spec;Gene Ontology
YBR003W	COQ1	Hexaprenyl pyrophosphate synthetase; catalyzes the first step in ubiquinone (coenzyme Q) biosynthesis	5	TRUE	3	S. cerevisiae S288C	0.869	0.9107	0.996	mitochondrion	MassSpec;GFP;Gene Ontology	mitochondrial inner membrane;mitochondrial matrix/mitochondrial inner membrane	mass-spec;Gene Ontology
YGR021W		Putative protein of unknown function; the authentic, non-tagged protein is detected in highly purified mitochondria in high-throughput studies	5	FALSE	2	S. cerevisiae S288C	0.882	0.8946	0.952	mitochondrion	MassSpec;GFP	mitochondrial matrix	mass-spec
YNR040W		Putative protein of unknown function; the authentic, non-tagged protein is detected in highly purified mitochondria in high-throughput studies	5	FALSE	2	S. cerevisiae S288C	0.475	0.1242	0.033	mitochondrion	MassSpec;GFP	mitochondrial inner membrane;mitochondrial matrix/mitochondrial inner membrane	mass-spec
YMR115W	MGR3	Subunit of the mitochondrial (mt) i-AAA protease supercomplex; i-AAA degrades misfolded mitochondrial proteins; forms a subcomplex with Mgr1p that binds to substrates to facilitate proteolysis; required for growth of cells lacking mtDNA	5	TRUE	2	S. cerevisiae S288C	0.917	0.9725	0.996	mitochondrion	MassSpec;GFP;Gene Ontology	mitochondrial inner membrane;mitochondrial intermembrane space/mitochondrial inner membrane	mass-spec;Gene Ontology
YGL080W	MPC1	Highly conserved subunit of the mitochondrial pyruvate carrier; a mitochondrial inner membrane complex comprised of Mpc1p and either Mpc2p or Mpc3p mediates mitochondrial pyruvate uptake; null mutant displays slow growth that is complemented by expression of human or mouse ortholog; mutation in human ortholog is associated with lactic acidosis and hyperpyruvatemia	5	TRUE	2	S. cerevisiae S288C	0.486	0.9132	0.012	mitochondrion	MassSpec;GFP;Gene Ontology	mitochondrial inner membrane;mitochondrial intermembrane space/mitochondrial inner membrane	mass-spec;Gene Ontology
YIR021W	MRS1	Splicing protein; required for splicing of two mitochondrial group I introns (BI3 in COB and AI5beta in COX1); forms a splicing complex, containing four subunits of Mrs1p and two subunits of the BI3-encoded maturase, that binds to the BI3 RNA; MRS1 has a paralog, CCE1, that arose from the whole genome duplication	5	TRUE	2	S. cerevisiae S288C	0.296	0.8449	0.218	mitochondrion	MassSpec;GFP;Gene Ontology	mitochondrial inner membrane;mitochondrial matrix/mitochondrial inner membrane;mitochondrial matrix	mass-spec;Gene Ontology
YMR023C	MSS1	Mitochondrial protein; forms a heterodimer complex with Mto1p that performs the 5-carboxymethylaminomethyl modification of the wobble uridine base in mitochondrial tRNAs; similar to human GTPBP3	5	TRUE	2	S. cerevisiae S288C	0.95	0.9998	0.996	mitochondrion	MassSpec;GFP;Gene Ontology	mitochondrial inner membrane;mitochondrial matrix/mitochondrial inner membrane;mitochondrial matrix	mass-spec;Gene Ontology
YLR239C	LIP2	Lipoyl ligase; involved in the modification of mitochondrial enzymes by the attachment of lipoic acid groups	5	TRUE	2	S. cerevisiae S288C	0.904	0.9892	0.996	mitochondrion	MassSpec;GFP;Gene Ontology	mitochondrial inner membrane;mitochondrial matrix/mitochondrial inner membrane	mass-spec
YER053C	PIC2	Mitochondrial copper and phosphate carrier; imports copper and inorganic phosphate into mitochondria; functionally redundant with Mir1p but less abundant than Mir1p under normal conditions; expression is induced at high temperature	5	TRUE	2	S. cerevisiae S288C	0.065	0.0197	0.012	mitochondrion	MassSpec;GFP;Gene Ontology	mitochondrial inner membrane;mitochondrial matrix/mitochondrial inner membrane	mass-spec;Gene Ontology
YNL137C	NAM9	Mitochondrial ribosomal component of the small subunit	5	TRUE	2	S. cerevisiae S288C	0.726	0.9839	0.996	mitochondrion	MassSpec;GFP;Gene Ontology	mitochondrial inner membrane;mitochondrial matrix/mitochondrial inner membrane;mitochondrial matrix	mass-spec;Gene Ontology
YNL168C	FMP41	Putative protein of unknown function; GFP-fusion protein is induced in response to the DNA-damaging agent MMS; the authentic, non-tagged protein is detected in highly purified mitochondria in high-throughput studies	5	TRUE	2	S. cerevisiae S288C	0.292	0.8819	0.012	mitochondrion	MassSpec;GFP;Gene Ontology	mitochondrial matrix/mitochondrial inner membrane;mitochondrial matrix	mass-spec
YPR100W	MRPL51	Mitochondrial ribosomal protein of the large subunit	5	TRUE	2	S. cerevisiae S288C	0.759	0.9191	0.012	mitochondrion	MassSpec;GFP;Gene Ontology	mitochondrial matrix	Gene Ontology
YML091C	RPM2	Protein subunit of mitochondrial RNase P; has roles in nuclear transcription, cytoplasmic and mitochondrial RNA processing, and mitochondrial translation; distributed to mitochondria, cytoplasmic processing bodies, and the nucleus	5	TRUE	2	S. cerevisiae S288C	0.72	0.472	0.996	mitochondrion;nucleus	MassSpec;GFP;Gene Ontology	mitochondrial inner membrane;mitochondrial matrix/mitochondrial inner membrane;mitochondrial matrix	mass-spec;Gene Ontology
YNR018W	RCF2	Cytochrome c oxidase subunit; has a role in assembly of respiratory supercomplexes; similar to Rcf1p, and either Rcf1p or Rcf2p is required for late-stage assembly of the Cox12p and Cox13p subunits and for cytochrome c oxidase activity; associates with the cytochrome c oxidase - cytochrome bc1 supercomplex; null mutant accumulates reactive oxygen species; member of the conserved hypoxia induced g…	5	TRUE	2	S. cerevisiae S288C	0.068	0.0343	0	mitochondrion	MassSpec;GFP;Gene Ontology	mitochondrial inner membrane;mitochondrial intermembrane space/mitochondrial inner membrane	mass-spec;Gene Ontology
YOR286W	RDL2	Protein with rhodanese activity; contains a rhodanese-like domain similar to Rdl1p, Uba4p, Tum1p, and Ych1p; overexpression causes a cell cycle delay; null mutant displays elevated frequency of mitochondrial genome loss	5	TRUE	2	S. cerevisiae S288C	0.903	0.9601	0.997	mitochondrion	MassSpec;GFP;Gene Ontology	mitochondrial matrix	mass-spec
YGL143C	MRF1	Mitochondrial translation release factor; involved in stop codon recognition and hydrolysis of the peptidyl-tRNA bond during mitochondrial translation; lack of MRF1 causes mitochondrial genome instability	5	TRUE	2	S. cerevisiae S288C	0.66	0.8494	0.996	mitochondrion	MassSpec;GFP;Gene Ontology	mitochondrial matrix/mitochondrial inner membrane;mitochondrial matrix	mass-spec
YDR405W	MRP20	Mitochondrial ribosomal protein of the large subunit	5	TRUE	2	S. cerevisiae S288C	0.482	0.514	0.996	mitochondrion	MassSpec;GFP;Gene Ontology	mitochondrial inner membrane;mitochondrial matrix/mitochondrial inner membrane;mitochondrial matrix	mass-spec;Gene Ontology
YDR116C	MRPL1	Mitochondrial ribosomal protein of the large subunit	5	TRUE	2	S. cerevisiae S288C	0.371	0.8782	0.251	mitochondrion	MassSpec;GFP;Gene Ontology	mitochondrial inner membrane;mitochondrial matrix/mitochondrial inner membrane;mitochondrial matrix	mass-spec;Gene Ontology
YGR220C	MRPL9	Mitochondrial ribosomal protein of the large subunit	5	TRUE	2	S. cerevisiae S288C	0.738	0.9204	0.935	mitochondrion	MassSpec;GFP;Gene Ontology	mitochondrial inner membrane;mitochondrial matrix/mitochondrial inner membrane;mitochondrial matrix	mass-spec;Gene Ontology
YBR176W	ECM31	Ketopantoate hydroxymethyltransferase; required for pantothenic acid biosynthesis, converts 2-oxoisovalerate into 2-dehydropantoate	5	TRUE	2	S. cerevisiae S288C	0.797	0.9856	0.843	mitochondrion	MassSpec;GFP;Gene Ontology	mitochondrial matrix	mass-spec
YBR291C	CTP1	Mitochondrial inner membrane citrate transporter; member of the mitochondrial carrier family	5	TRUE	2	S. cerevisiae S288C	0.077	0.099	0	mitochondrion	MassSpec;GFP;Gene Ontology	mitochondrial inner membrane;mitochondrial matrix/mitochondrial inner membrane	mass-spec;Gene Ontology
YPR058W	YMC1	Putative mitochondrial inner membrane transporter; proposed role in oleate metabolism and glutamate biosynthesis; member of the mitochondrial carrier (MCF) family; localizes to vacuole in response to H2O2; YMC1 has a paralog, YMC2, that arose from the whole genome duplication	5	TRUE	2	S. cerevisiae S288C	0.066	0.0736	0	mitochondrion;vacuole	MassSpec;GFP;Gene Ontology	mitochondrial inner membrane;mitochondrial intermembrane space/mitochondrial inner membrane	mass-spec;Gene Ontology
YLL006W	MMM1	ER integral membrane protein, ERMES complex subunit; ERMES links the ER to mitochondria and may promote inter-organellar calcium and phospholipid exchange as well as coordinating mitochondrial DNA replication and growth; required for mitophagy; ERMES complex is often co-localized with peroxisomes and with concentrated areas of pyruvate dehydrogenase	5	TRUE	2	S. cerevisiae S288C	0.053	0.0034	0	mitochondrion;endoplasmic reticulum	MassSpec;GFP;Gene Ontology	mitochondrial outer membrane	mass-spec;Gene Ontology
YGL129C	RSM23	Mitochondrial ribosomal protein of the small subunit; has similarity to mammalian apoptosis mediator proteins; null mutation prevents induction of apoptosis by overproduction of metacaspase Mca1p	5	TRUE	2	S. cerevisiae S288C	0.836	0.998	0.996	mitochondrion	MassSpec;GFP;Gene Ontology	mitochondrial inner membrane;mitochondrial matrix	mass-spec;Gene Ontology
YNL073W	MSK1	Mitochondrial lysine-tRNA synthetase; required for import of both aminoacylated and deacylated forms of tRNA(Lys) into mitochondria and for aminoacylation of mitochondrially encoded tRNA(Lys)	5	TRUE	2	S. cerevisiae S288C	0.95	0.9832	0.996	mitochondrion	MassSpec;GFP;Gene Ontology	mitochondrial matrix	Gene Ontology
YDR511W	SDH7	Mitochondrial protein involved in assembly of succinate dehydrogenase; has a role in maturation of the Sdh2p subunit; localized to the mitochondrial intermembrane space; required for acetate utilization and gluconeogenesis; mutation in Drosophila ortholog SDHAF3 causes reduced succinate dehydrogenase activity and neuronal and muscular dysfunction; member of the LYR protein family	5	TRUE	2	S. cerevisiae S288C	0.922	0.9888	0.996	mitochondrion	MassSpec;GFP;Gene Ontology	mitochondrial matrix/mitochondrial inner membrane;mitochondrial intermembrane space;mitochondrial matrix	mass-spec;Gene Ontology
YPL013C	MRPS16	Mitochondrial ribosomal protein of the small subunit	5	TRUE	2	S. cerevisiae S288C	0.874	0.9678	0.012	mitochondrion	MassSpec;GFP;Gene Ontology	mitochondrial matrix	Gene Ontology
YER017C	AFG3	Mitochondrial inner membrane m-AAA protease component; mediates degradation of misfolded or unassembled proteins and is also required for correct assembly of mitochondrial enzyme complexes; involved in cytoplasmic mRNA translation and aging	5	TRUE	2	S. cerevisiae S288C	0.9	0.9993	0.981	mitochondrion;vacuole	MassSpec;GFP;Gene Ontology	mitochondrial inner membrane;mitochondrial matrix/mitochondrial inner membrane	mass-spec;Gene Ontology
YMR301C	ATM1	Mitochondrial inner membrane ATP-binding cassette (ABC) transporter; exports mitochondrially synthesized precursors of iron-sulfur (Fe/S) clusters to the cytosol	5	TRUE	2	S. cerevisiae S288C	0.935	0.9973	0.931	mitochondrion	MassSpec;GFP;Gene Ontology	mitochondrial inner membrane	mass-spec;Gene Ontology
YDL142C	CRD1	Cardiolipin synthase; produces cardiolipin, which is a phospholipid of the mitochondrial inner membrane that is required for normal mitochondrial membrane potential and function; required to maintain tubular mitochondrial morphology and functions in mitochondrial fusion; also required for normal vacuolar ion homeostasis	5	TRUE	2	S. cerevisiae S288C	0.894	0.9812	0.963	mitochondrion	MassSpec;GFP;Gene Ontology	mitochondrial inner membrane;mitochondrial intermembrane space/mitochondrial inner membrane	mass-spec;Gene Ontology
YER048W-A	ISD11	Cysteine desulfurase (Nfs1p) activator; essential for the formation of the persulfide intermediate at the desulfurase active site during pyridoxal phosphate-dependent desulfuration of cysteine; required for mitochondrial iron-sulfur cluster biosynthesis; exclusive to eukaryotes, implicated as eukaryotic supplement to the bacterium-derived Fe-S cluster (ISC) assembly apparatus; involved in regulat…	5	TRUE	2	S. cerevisiae S288C	0.568	0.6011	0.012	cytosol;mitochondrion	MassSpec;GFP;Gene Ontology	mitochondrial inner membrane;mitochondrial matrix	mass-spec;Gene Ontology
YPL270W	MDL2	Mitochondrial inner membrane half-type ABC transporter; required for respiratory growth at high temperature; localizes to vacuole membrane in response to H2O2; similar to human TAP1 and TAP2 implicated in bare lymphocyte syndrome and Wegener-like granulomatosis	5	TRUE	2	S. cerevisiae S288C	0.95	0.998	0.981	mitochondrion;vacuole	MassSpec;GFP;Gene Ontology	mitochondrial inner membrane;mitochondrial matrix/mitochondrial inner membrane	mass-spec;Gene Ontology
YIR024C	INA22	F1F0 ATP synthase peripheral stalk assembly factor; subunit of the matrix-exposed inner mitochondrial membrane localized INA complex (Ina22p-Ina17p) involved in assembly of the F1F0 peripheral stalk; co-purifies with Aim43p, ATP synthase subunits, and cytochrome bc1 complex assembly factors; interacts with Arh1p, a mitochondrial oxidoreductase; deletion mutant has a respiratory growth defect	5	TRUE	2	S. cerevisiae S288C	0.905	0.9614	0.999	mitochondrion	MassSpec;GFP;Gene Ontology	mitochondrial inner membrane;mitochondrial intermembrane space/mitochondrial inner membrane	mass-spec;Gene Ontology
YMR267W	PPA2	Mitochondrial inorganic pyrophosphatase; required for mitochondrial function and possibly involved in energy generation from inorganic pyrophosphate	5	TRUE	2	S. cerevisiae S288C	0.921	0.9746	0.996	mitochondrion	MassSpec;GFP;Gene Ontology	mitochondrial matrix	mass-spec
YLR188W	MDL1	Mitochondrial inner membrane half-type ABC transporter; mediates export of peptides generated upon proteolysis of mitochondrial proteins; plays a role in the regulation of cellular resistance to oxidative stress	5	TRUE	2	S. cerevisiae S288C	0.832	0.9208	0.998	mitochondrion;vacuole	MassSpec;GFP;Gene Ontology	mitochondrial inner membrane;mitochondrial matrix/mitochondrial inner membrane	mass-spec;Gene Ontology
YDR232W	HEM1	5-aminolevulinate synthase; catalyzes the first step in the heme biosynthetic pathway; an N-terminal signal sequence is required for localization to the mitochondrial matrix; expression is regulated by Hap2p-Hap3p	5	TRUE	2	S. cerevisiae S288C	0.934	0.9373	0.996	mitochondrion	MassSpec;GFP;Gene Ontology	mitochondrial inner membrane;mitochondrial matrix	mass-spec;Gene Ontology
YER078C	ICP55	Mitochondrial aminopeptidase; cleaves the N termini of at least 38 imported proteins after cleavage by the mitochondrial processing peptidase (MPP), thereby increasing their stability; member of the aminopeptidase P family	5	TRUE	2	S. cerevisiae S288C	0.863	0.8935	0.85	mitochondrion;nucleus	MassSpec;GFP;Gene Ontology	mitochondrial inner membrane;mitochondrial matrix/mitochondrial inner membrane;mitochondrial matrix	mass-spec;Gene Ontology
YFR044C	DUG1	Cys-Gly metallo-di-peptidase; forms a complex with Dug2p and Dug3p to degrade glutathione (GSH) and other peptides containing a gamma-glu-X bond in an alternative pathway to GSH degradation by gamma-glutamyl transpeptidase (Ecm38p)	5	FALSE	2	S. cerevisiae S288C	0.451	0.3566	0.045	mitochondrion	MassSpec;GFP	mitochondrial matrix	mass-spec
Q0275	COX3	Subunit III of cytochrome c oxidase (Complex IV); Complex IV is the terminal member of the mitochondrial inner membrane electron transport chain; one of three mitochondrially-encoded subunits	5	TRUE	0	S. cerevisiae S288C	0.239	0.1943	0.012	mitochondrion	MassSpec;Gene Ontology	mitochondrial inner membrane;mitochondrial matrix/mitochondrial inner membrane	mass-spec;Gene Ontology
YDR237W	MRPL7	Mitochondrial ribosomal protein of the large subunit; MRPL7 produces both YmL5 and YmL7, which are two different modified forms of the same protein	5	TRUE	0	S. cerevisiae S288C	0.796	0.9872	0.996	cytosol;mitochondrion	MassSpec;Gene Ontology	mitochondrial inner membrane;mitochondrial matrix/mitochondrial inner membrane;mitochondrial matrix	mass-spec;Gene Ontology
YOR285W	RDL1	Thiosulfate sulfurtransferase; contains a rhodanese-like domain; localized to the mitochondrial outer membrane; protein abundance increases in response to DNA replication stress; similar to the human TSTD gene	5	TRUE	0	S. cerevisiae S288C	0.195	0.1101	0.013	mitochondrion	MassSpec;Gene Ontology	mitochondrial outer membrane	mass-spec
YDL217C	TIM22	Essential core component of the mitochondrial TIM22 complex; involved in insertion of polytopic proteins into the inner membrane; forms the channel through which proteins are imported	5	TRUE	0	S. cerevisiae S288C	0.068	0.0088	0	cytosol;mitochondrion	MassSpec;Gene Ontology	mitochondrial inner membrane;mitochondrial matrix/mitochondrial inner membrane;mitochondrial intermembrane space	mass-spec;Gene Ontology
YJR135W-A	TIM8	Mitochondrial intermembrane space protein; forms a complex with Tim13p that delivers a subset of hydrophobic proteins to the TIM22 complex for inner membrane insertion; homolog of human TIMM8A, implicated in Mohr-Tranebjaerg syndrome	5	TRUE	0	S. cerevisiae S288C	0.081	0.0667	0	mitochondrion	MassSpec;Gene Ontology	intermembrane space;mitochondrial inner membrane;mitochondrial intermembrane space;mitochondrial outer membrane;mitochondrial intermembrane space/mitochondrial inner membrane	mass-spec;Gene Ontology
YLR190W	MMR1	Phosphorylated protein of the mitochondrial outer membrane; localizes only to mitochondria of the bud; interacts with Myo2p to mediate mitochondrial distribution to buds; mRNA is targeted to the bud via the transport system involving She2p	5	TRUE	0	S. cerevisiae S288C	0.199	0.1175	0	mitochondrion	MassSpec;Gene Ontology	mitochondrial outer membrane	mass-spec;Gene Ontology
YMR150C	IMP1	Catalytic subunit of mitochondrial inner membrane peptidase complex; required for maturation of mitochondrial proteins of the intermembrane space; complex contains two catalytic subunits (Imp1p and Imp2p that differ in substrate specificty) and Som1p	5	TRUE	0	S. cerevisiae S288C	0.105	0.7453	0.227	mitochondrion	MassSpec;Gene Ontology	mitochondrial inner membrane	mass-spec;Gene Ontology
YDR494W	RSM28	Mitochondrial ribosomal protein of the small subunit; genetic interactions suggest a possible role in promoting translation initiation	5	TRUE	0	S. cerevisiae S288C	0.615	0.8256	0.522	mitochondrion	MassSpec;Gene Ontology	mitochondrial inner membrane;mitochondrial matrix/mitochondrial inner membrane;mitochondrial matrix	mass-spec;Gene Ontology
YER050C	RSM18	Mitochondrial ribosomal protein of the small subunit; has similarity to E. coli S18 ribosomal protein	5	TRUE	0	S. cerevisiae S288C	0.367	0.7614	0.121	cytosol;mitochondrion	MassSpec;Gene Ontology	mitochondrial matrix/mitochondrial inner membrane;mitochondrial matrix	mass-spec;Gene Ontology
YBR044C	TCM62	Protein involved in assembly of the succinate dehydrogenase complex; mitochondrial; putative chaperone	5	TRUE	0	S. cerevisiae S288C	0.743	0.868	0.762	cytosol;mitochondrion	MassSpec;Gene Ontology	mitochondrial inner membrane;mitochondrial matrix/mitochondrial inner membrane;mitochondrial matrix	mass-spec;Gene Ontology
YLR008C	PAM18	Subunit of the import motor (PAM complex); the PAM complex is a component of the Translocase of the Inner Mitochondrial membrane (TIM23 complex); essential J-protein cochaperone that stimulates Ssc1p ATPase activity to drive import; inhibited by Pam16p	5	TRUE	0	S. cerevisiae S288C	0.093	0.003	0	mitochondrion	MassSpec;Gene Ontology	mitochondrial inner membrane;mitochondrial intermembrane space/mitochondrial inner membrane	mass-spec;Gene Ontology
YDR470C	UGO1	Outer membrane component of the mitochondrial fusion machinery; binds directly to Fzo1p and Mgm1p and thus links these two GTPases during mitochondrial fusion; involved in fusion of both the outer and inner membranes; facilitates dimerization of Fzo1p during fusion; import into the outer membrane is mediated by Tom70p and Mim1p; has similarity to carrier proteins but is not likely to function as …	5	TRUE	0	S. cerevisiae S288C	0.279	0.1255	0	mitochondrion	MassSpec;Gene Ontology	mitochondrial inner membrane;mitochondrial outer membrane	mass-spec;Gene Ontology
YHR005C-A	TIM10	Essential protein of the mitochondrial intermembrane space; forms a complex with Tim9p (TIM10 complex) that delivers hydrophobic proteins to the TIM22 complex for insertion into the inner membrane	5	TRUE	0	S. cerevisiae S288C	0.207	0.0084	0	mitochondrion	MassSpec;Gene Ontology	intermembrane space;mitochondrial inner membrane;mitochondrial intermembrane space;mitochondrial intermembrane space/mitochondrial inner membrane	mass-spec;Gene Ontology
YGR029W	ERV1	Flavin-linked sulfhydryl oxidase of the mitochondrial IMS; N-terminus is an intrinsically disordered domain that in the cytosol helps target Erv1p to mitochondria, and in the intermembrane space oxidizes Mia40p as part of a disulfide relay system that promotes intermembrane space retention of imported proteins; functional ortholog of human GFER (ALR)	5	TRUE	0	S. cerevisiae S288C	0.074	0.1961	0	mitochondrion	MassSpec;Gene Ontology	intermembrane space;mitochondrial intermembrane space;mitochondrial intermembrane space/mitochondrial inner membrane	mass-spec;Gene Ontology
YOL095C	HMI1	Mitochondrial inner membrane localized ATP-dependent DNA helicase; required for the maintenance of the mitochondrial genome; not required for mitochondrial transcription; has homology to E. coli helicase uvrD	5	TRUE	0	S. cerevisiae S288C	0.093	0.0715	0.005	mitochondrion	MassSpec;Gene Ontology	mitochondrial inner membrane;mitochondrial matrix	mass-spec;Gene Ontology
YOR125C	CAT5	Protein required for ubiquinone (Coenzyme Q) biosynthesis; localizes to the matrix face of the mitochondrial inner membrane in a large complex with ubiquinone biosynthetic enzymes; required for gluconeogenic gene activation	5	TRUE	0	S. cerevisiae S288C	0.793	0.9693	0.884	mitochondrion	MassSpec;Gene Ontology	mitochondrial inner membrane	mass-spec;Gene Ontology
Q0085	ATP6	Subunit a of the F0 sector of mitochondrial F1F0 ATP synthase; mitochondrially encoded; translation is specifically activated by Atp22p; ATP6 and ATP8 mRNAs are not translated in the absence of the F1 sector of ATPase	5	TRUE	0	S. cerevisiae S288C	0.246	0.1545	0.008	mitochondrion	MassSpec;Gene Ontology	mitochondrial inner membrane	mass-spec;Gene Ontology
YOR222W	ODC2	Mitochondrial inner membrane transporter; 2-oxodicarboxylate transporter, exports 2-oxoadipate and 2-oxoglutarate from the mitochondrial matrix to the cytosol for use in lysine and glutamate biosynthesis and in lysine catabolism; ODC2 has a paralog, ODC1, that arose from the whole genome duplication	5	TRUE	1	S. cerevisiae S288C	0.051	0.0685	0	mitochondrion	MassSpec;GFP;Gene Ontology	mitochondrial inner membrane	mass-spec;Gene Ontology
YJL023C	PET130	Protein required for respiratory growth; the authentic, non-tagged protein is detected in highly purified mitochondria in high-throughput studies	5	TRUE	1	S. cerevisiae S288C	0.673	0.9006	0.068	mitochondrion	MassSpec;GFP;Gene Ontology	mitochondrial inner membrane;mitochondrial matrix/mitochondrial inner membrane;mitochondrial matrix	mass-spec;Gene Ontology
YGR243W	MPC3	Highly conserved subunit of mitochondrial pyruvate carrier; more highly expressed in glucose-containing minimal medium than in lactate-containing medium; expression regulated by osmotic and alkaline stresses; protein abundance increases in response to DNA replication stress; MPC3 has a paralog, MPC2, that arose from the whole genome duplication	5	TRUE	1	S. cerevisiae S288C	0.496	0.8505	0.012	mitochondrion	MassSpec;GFP;Gene Ontology	mitochondrial inner membrane;mitochondrial intermembrane space/mitochondrial inner membrane	mass-spec;Gene Ontology
YGR222W	PET54	Mitochondrial inner membrane protein; binds to the 5' UTR of the COX3 mRNA to activate its translation together with Pet122p and Pet494p; also binds to the COX1 Group I intron AI5 beta to facilitate exon ligation during splicing	5	TRUE	1	S. cerevisiae S288C	0.211	0.4864	0.036	mitochondrion	MassSpec;GFP;Gene Ontology	mitochondrial inner membrane;mitochondrial matrix/mitochondrial inner membrane;mitochondrial matrix	mass-spec;Gene Ontology
YKL087C	CYT2	Cytochrome c1 heme lyase; involved in maturation of cytochrome c1, which is a subunit of the mitochondrial ubiquinol-cytochrome-c reductase; links heme covalently to apocytochrome c1	5	TRUE	1	S. cerevisiae S288C	0.065	0.039	0	mitochondrion	MassSpec;GFP;Gene Ontology	mitochondrial inner membrane;mitochondrial intermembrane space;mitochondrial intermembrane space/mitochondrial inner membrane	mass-spec;Gene Ontology
YAL008W	FUN14	Mitochondrial protein of unknown function	5	TRUE	1	S. cerevisiae S288C	0.901	0.9929	0.898	mitochondrion	MassSpec;GFP;Gene Ontology	mitochondrial outer membrane;mitochondrial intermembrane space/mitochondrial inner membrane	mass-spec;Gene Ontology
YKR085C	MRPL20	Mitochondrial ribosomal protein of the large subunit	5	TRUE	1	S. cerevisiae S288C	0.559	0.9191	0.996	mitochondrion	MassSpec;GFP;Gene Ontology	mitochondrial matrix	mass-spec;Gene Ontology
YMR286W	MRPL33	Mitochondrial ribosomal protein of the large subunit	5	TRUE	1	S. cerevisiae S288C	0.564	0.9151	0.32	mitochondrion	MassSpec;GFP;Gene Ontology	mitochondrial matrix	mass-spec;Gene Ontology
YHR017W	YSC83	Non-essential mitochondrial protein of unknown function; mRNA induced during meiosis, peaking between mid to late prophase of meiosis I; similar to S. douglasii YSD83	5	TRUE	1	S. cerevisiae S288C	0.071	0.5305	0	mitochondrion	MassSpec;GFP;Gene Ontology	mitochondrial outer membrane	mass-spec;Gene Ontology
YGR181W	TIM13	Mitochondrial intermembrane space protein; forms a complex with Tim8p that delivers a subset of hydrophobic proteins to the TIM22 complex for insertion into the inner membrane	5	TRUE	1	S. cerevisiae S288C	0.214	0.018	0	mitochondrion	MassSpec;GFP;Gene Ontology	intermembrane space;mitochondrial inner membrane;mitochondrial intermembrane space;mitochondrial intermembrane space/mitochondrial inner membrane	mass-spec;Gene Ontology
YJR085C		Protein of unknown function; GFP-fusion protein is induced in response to the DNA-damaging agent MMS; the authentic, non-tagged protein is detected in highly purified mitochondria in high-throughput studies; protein abundance increases in response to DNA replication stress	5	TRUE	1	S. cerevisiae S288C	0.088	0.2267	0	mitochondrion	MassSpec;GFP;Gene Ontology	mitochondrial outer membrane	mass-spec
YPR098C		Protein of unknown function; localized to the mitochondrial outer membrane	5	TRUE	1	S. cerevisiae S288C	0.037	0.5386	0.015	mitochondrion	MassSpec;GFP;Gene Ontology	mitochondrial outer membrane	mass-spec;Gene Ontology
YGR094W	VAS1	Mitochondrial and cytoplasmic valyl-tRNA synthetase	5	TRUE	1	S. cerevisiae S288C	0.9	0.9792	0.996	cytosol;mitochondrion	MassSpec;GFP;Gene Ontology	mitochondrial matrix/mitochondrial inner membrane	mass-spec
YLR164W	SHH4	Putative alternate subunit of succinate dehydrogenase (SDH); mitochondrial inner membrane protein; genetic interaction with SDH4 suggests that Shh4p can function as a functional SDH subunit; a fraction copurifies with SDH subunit Sdh3p; expression induced by nitrogen limitation in a GLN3, GAT1-dependent manner; Shh4p has greater similarity to human SDHD (subunit D of SDH, implicated in paragangli…	5	TRUE	1	S. cerevisiae S288C	0.834	0.9835	0.88	mitochondrion	MassSpec;GFP;Gene Ontology	mitochondrial inner membrane	mass-spec;Gene Ontology
YBR146W	MRPS9	Mitochondrial ribosomal protein of the small subunit	5	TRUE	1	S. cerevisiae S288C	0.943	0.9927	0.996	mitochondrion	MassSpec;GFP;Gene Ontology	mitochondrial matrix	Gene Ontology
YGR084C	MRP13	Mitochondrial ribosomal protein of the small subunit	5	TRUE	1	S. cerevisiae S288C	0.457	0.9469	0.996	mitochondrion	MassSpec;GFP;Gene Ontology	mitochondrial inner membrane;mitochondrial matrix/mitochondrial inner membrane;mitochondrial matrix	mass-spec;Gene Ontology
YDR337W	MRPS28	Mitochondrial ribosomal protein of the small subunit	5	TRUE	1	S. cerevisiae S288C	0.804	0.9893	0.996	mitochondrion	MassSpec;GFP;Gene Ontology	mitochondrial matrix/mitochondrial inner membrane;mitochondrial matrix	mass-spec;Gene Ontology
YPL132W	COX11	Protein required for delivery of copper to Cox1p; mitochondrial inner membrane protein; association with mitochondrial ribosomes suggests that copper delivery may occur during translation of Cox1p	5	TRUE	1	S. cerevisiae S288C	0.872	0.9747	0.996	mitochondrion	MassSpec;GFP;Gene Ontology	mitochondrial inner membrane;mitochondrial inner membraneintermembrane space;mitochondrial intermembrane space;mitochondrial matrix;mitochondrial intermembrane space/mitochondrial inner membrane	mass-spec;Gene Ontology
YOR100C	CRC1	Mitochondrial inner membrane carnitine transporter; required for carnitine-dependent transport of acetyl-CoA from peroxisomes to mitochondria during fatty acid beta-oxidation	5	TRUE	1	S. cerevisiae S288C	0.146	0.0701	0	mitochondrion	MassSpec;GFP;Gene Ontology	mitochondrial inner membrane;mitochondrial intermembrane space/mitochondrial inner membrane	mass-spec;Gene Ontology
YLR348C	DIC1	Mitochondrial dicarboxylate carrier; integral membrane protein, catalyzes a dicarboxylate-phosphate exchange across the inner mitochondrial membrane, transports cytoplasmic dicarboxylates into the mitochondrial matrix	5	TRUE	1	S. cerevisiae S288C	0.092	0.1143	0.003	mitochondrion	MassSpec;GFP;Gene Ontology	mitochondrial inner membrane	mass-spec;Gene Ontology
YBR185C	MBA1	Membrane-associated mitochondrial ribosome receptor; forms a complex with Mdm38p that may facilitate recruitment of mRNA-specific translational activators to ribosomes; possible role in protein export from the matrix to inner membrane	5	TRUE	1	S. cerevisiae S288C	0.844	0.9837	0.996	mitochondrion	MassSpec;GFP;Gene Ontology	mitochondrial inner membrane;mitochondrial matrix/mitochondrial inner membrane	mass-spec;Gene Ontology
YJL180C	ATP12	Assembly factor for the F1 sector of mitochondrial F1F0 ATP synthase; conserved protein; required for the assembly of alpha and beta subunits into the F1 sector of the mitochondrial F1F0 ATP synthase; mutation of human ATP12 reduces active ATP synthase levels and is associated with the disorder ATPAF2 deficiency	5	TRUE	1	S. cerevisiae S288C	0.818	0.4758	0.996	mitochondrion	MassSpec;GFP;Gene Ontology	mitochondrial inner membraneintermembrane space;mitochondrial matrix/mitochondrial inner membrane	mass-spec
YBL057C	PTH2	One of two mitochondrially-localized peptidyl-tRNA hydrolases; negatively regulates the ubiquitin-proteasome pathway via interactions with ubiquitin-like ubiquitin-associated proteins; dispensable for cell growth; see also PTH1	5	FALSE	1	S. cerevisiae S288C	0.034	0.4371	0	mitochondrion	MassSpec;GFP	mitochondrial outer membrane	mass-spec
YGR049W	SCM4	Mitochondrial outer membrane protein of unknown function; predicted to have 4 transmembrane segments; import is mediated by Tom70p and Mim1p; interacts genetically with a cdc4 mutation; SCM4 has a paralog, ATG33, that arose from the whole genome duplication	5	FALSE	1	S. cerevisiae S288C	0.08	0.5224	0	mitochondrion	MassSpec;GFP	mitochondrial outer membrane	mass-spec
YGR266W		Protein of unknown function; predicted to contain a single transmembrane domain; mutant has increased aneuploidy tolerance; localized to both the mitochondrial outer membrane and the plasma membrane; protein abundance increases in response to DNA replication stress	5	FALSE	0	S. cerevisiae S288C	0.045	0.0995	0	mitochondrion;plasma membrane	MassSpec;Gene Ontology	mitochondrial outer membrane	mass-spec
YOR335C	ALA1	Cytoplasmic and mitochondrial alanyl-tRNA synthetase; required for protein synthesis; point mutation (cdc64-1 allele) causes cell cycle arrest at G1; lethality of null mutation is functionally complemented by human homolog	5	FALSE	0	S. cerevisiae S288C	None	None	None	mitochondrion	MassSpec	mitochondrial matrix/mitochondrial inner membrane;mitochondrial matrix	mass-spec
YKL217W	JEN1	Monocarboxylate/proton symporter of the plasma membrane; transport activity is dependent on the pH gradient across the membrane; mediates high-affinity uptake of carbon sources lactate, pyuvate, and acetate, and also of the micronutrient selenite, whose structure mimics that of monocarboxylates; expression and localization are tightly regulated, with transcription repression, mRNA degradation, an…	5	FALSE	0	S. cerevisiae S288C	0.086	0.0249	0	mitochondrion;plasma membrane	MassSpec;Gene Ontology	mitochondrial inner membrane	mass-spec
YMR207C	HFA1	Mitochondrial acetyl-coenzyme A carboxylase; catalyzes production of malonyl-CoA in mitochondrial fatty acid biosynthesis; relocalizes from mitochondrion to cytoplasm upon DNA replication stress; HFA1 has a paralog, ACC1, that arose from the whole genome duplication	4	FALSE	3	S. cerevisiae S288C	None	None	None	mitochondrion	MassSpec;GFP	mitochondrial matrix/mitochondrial inner membrane	mass-spec
YIL042C	PKP1	Mitochondrial protein kinase; involved in negative regulation of pyruvate dehydrogenase complex activity by phosphorylating the ser-133 residue of the Pda1p subunit; acts in concert with kinase Pkp2p and phosphatases Ptc5p and Ptc6p	4	TRUE	3	S. cerevisiae S288C	0.675	0.9785	0.289	mitochondrion	MassSpec;GFP;Gene Ontology	mitochondrial inner membrane;mitochondrial matrix/mitochondrial inner membrane;mitochondrial matrix	mass-spec;Gene Ontology
YLR059C	REX2	3'-5' RNA exonuclease; involved in 3'-end processing of U4 and U5 snRNAs, 5S and 5.8S rRNAs, and RNase P and RNase MRP RNA; localized to mitochondria and null suppresses escape of mtDNA to nucleus in yme1 yme2 mutants; RNase D exonuclease	4	TRUE	3	S. cerevisiae S288C	0.951	0.9922	0.996	mitochondrion	MassSpec;GFP;Gene Ontology	mitochondrial inner membrane;mitochondrial matrix/mitochondrial inner membrane	mass-spec
YPR134W	MSS18	Nuclear encoded protein needed for splicing of mitochondrial intron; required for efficient splicing of mitochondrial COX1 aI5beta intron; mss18 mutations block cleavage of 5' exon - intron junction; phenotype of intronless strain suggests additional functions	4	TRUE	3	S. cerevisiae S288C	0.072	0.0094	0.004	mitochondrion	MassSpec;GFP;Gene Ontology	mitochondrial inner membrane;Matrix/mitochondrial inner membrane	mass-spec
YBL095W	MRX3	Putative protein of unknown function; the authentic, non-tagged protein is detected in highly purified mitochondria in high-throughput studies	4	TRUE	3	S. cerevisiae S288C	0.218	0.9443	0.104	mitochondrion	MassSpec;GFP;Gene Ontology	mitochondrial inner membrane;mitochondrial intermembrane space/mitochondrial inner membrane	mass-spec;Gene Ontology
YOR196C	LIP5	Protein involved in biosynthesis of the coenzyme lipoic acid; has similarity to E. coli lipoic acid synthase	4	TRUE	3	S. cerevisiae S288C	0.887	0.9876	0.996	mitochondrion	MassSpec;GFP;Gene Ontology	mitochondrial inner membrane;mitochondrial matrix/mitochondrial inner membrane	mass-spec
YDR197W	CBS2	Mitochondrial translational activator of the COB mRNA; interacts with translating ribosomes, acts on the COB mRNA 5'-untranslated leader	4	TRUE	3	S. cerevisiae S288C	0.668	0.7609	0.012	mitochondrion	MassSpec;GFP;Gene Ontology	mitochondrial inner membrane;mitochondrial matrix/mitochondrial inner membrane;mitochondrial matrix	mass-spec;Gene Ontology
YOR037W	CYC2	Mitochondrial peripheral inner membrane protein; contains a FAD cofactor in a domain exposed in the intermembrane space; exhibits redox activity in vitro; likely participates in ligation of heme to acytochromes c and c1 (Cyc1p and Cyt1p)	4	TRUE	3	S. cerevisiae S288C	0.901	0.9977	0.996	mitochondrion	MassSpec;GFP;Gene Ontology	mitochondrial inner membrane;mitochondrial intermembrane space/mitochondrial inner membrane	mass-spec;Gene Ontology
YKR036C	CAF4	WD40 repeat-containing protein associated with the CCR4-NOT complex; interacts in a Ccr4p-dependent manner with Ssn2p; also interacts with Fis1p, Mdv1p and Dnm1p and plays a role in mitochondrial fission; CAF4 has a paralog, MDV1, that arose from the whole genome duplication	4	TRUE	3	S. cerevisiae S288C	0.114	0.1136	0.925	mitochondrion	MassSpec;GFP;Gene Ontology	mitochondrial outer membrane	mass-spec;Gene Ontology
YBL013W	FMT1	Methionyl-tRNA formyltransferase; catalyzes the formylation of initiator Met-tRNA in mitochondria; potential Cdc28p substrate	4	TRUE	3	S. cerevisiae S288C	0.832	0.9813	0.996	mitochondrion	MassSpec;GFP;Gene Ontology	mitochondrial inner membrane;mitochondrial matrix/mitochondrial inner membrane	mass-spec
YMR225C	MRPL44	Mitochondrial ribosomal protein of the large subunit; protein abundance increases in response to DNA replication stress	4	TRUE	3	S. cerevisiae S288C	0.361	0.6834	0.842	mitochondrion	MassSpec;GFP;Gene Ontology	mitochondrial matrix/mitochondrial inner membrane;mitochondrial matrix	mass-spec;Gene Ontology
YKL170W	MRPL38	Mitochondrial ribosomal protein of the large subunit; appears as two protein spots (YmL34 and YmL38) on two-dimensional SDS gels; protein abundance increases in response to DNA replication stress	4	TRUE	3	S. cerevisiae S288C	0.092	0.2646	0.238	cytosol;mitochondrion	MassSpec;GFP;Gene Ontology	mitochondrial inner membrane;mitochondrial matrix/mitochondrial inner membrane;mitochondrial matrix	mass-spec;Gene Ontology
YPR047W	MSF1	Mitochondrial phenylalanyl-tRNA synthetase; active as a monomer, unlike the cytoplasmic subunit which is active as a dimer complexed to a beta subunit dimer; similar to the alpha subunit of E. coli phenylalanyl-tRNA synthetase	4	TRUE	3	S. cerevisiae S288C	0.626	0.8922	0.996	mitochondrion	MassSpec;GFP;Gene Ontology	mitochondrial matrix/mitochondrial inner membrane;mitochondrial matrix	mass-spec;Gene Ontology
YDL157C		Putative protein of unknown function; the authentic, non-tagged protein is detected in highly purified mitochondria in high-throughput studies	4	TRUE	3	S. cerevisiae S288C	0.035	0.1096	0.003	mitochondrion	MassSpec;GFP;Gene Ontology	mitochondrial intermembrane space/mitochondrial inner membrane	mass-spec
YMR066W	SOV1	Mitochondrial protein of unknown function	4	TRUE	3	S. cerevisiae S288C	0.89	0.9695	0.947	mitochondrion	MassSpec;GFP;Gene Ontology	mitochondrial inner membrane;mitochondrial matrix/mitochondrial inner membrane	mass-spec
YMR177W	MMT1	Putative metal transporter involved in mitochondrial iron accumulation; MMT1 has a paralog, MMT2, that arose from the whole genome duplication	4	TRUE	3	S. cerevisiae S288C	0.715	0.9903	0.46	mitochondrion	MassSpec;GFP;Gene Ontology	mitochondrial inner membrane;mitochondrial matrix/mitochondrial inner membrane	mass-spec
YCL064C	CHA1	Catabolic L-serine (L-threonine) deaminase; catalyzes the degradation of both L-serine and L-threonine; required to use serine or threonine as the sole nitrogen source, transcriptionally induced by serine and threonine	4	TRUE	3	S. cerevisiae S288C	0.422	0.9389	0.012	mitochondrion	MassSpec;GFP;Gene Ontology	mitochondrial nucleoid;mitochondrial matrix/mitochondrial inner membrane;mitochondrial matrix	mass-spec;Gene Ontology
YGR171C	MSM1	Mitochondrial methionyl-tRNA synthetase (MetRS); functions as a monomer in mitochondrial protein synthesis; functions similarly to cytoplasmic MetRS although the cytoplasmic form contains a zinc-binding domain not found in Msm1p	4	TRUE	3	S. cerevisiae S288C	0.715	0.8511	0.669	mitochondrion	MassSpec;GFP;Gene Ontology	mitochondrial inner membrane;mitochondrial matrix/mitochondrial inner membrane;mitochondrial matrix	mass-spec;Gene Ontology
YLR139C	SLS1	Mitochondrial membrane protein; coordinates expression of mitochondrially-encoded genes; may facilitate delivery of mRNA to membrane-bound translation machinery	4	TRUE	3	S. cerevisiae S288C	0.825	0.9622	0.928	mitochondrion	MassSpec;GFP;Gene Ontology	mitochondrial inner membrane;mitochondrial nucleoid;mitochondrial matrix/mitochondrial inner membrane;mitochondrial matrix	mass-spec;Gene Ontology
YBR251W	MRPS5	Mitochondrial ribosomal protein of the small subunit	4	TRUE	3	S. cerevisiae S288C	0.447	0.5195	0.686	cytosol;mitochondrion	MassSpec;GFP;Gene Ontology	mitochondrial inner membrane;mitochondrial matrix/mitochondrial inner membrane;mitochondrial matrix	mass-spec;Gene Ontology
YOL033W	MSE1	Mitochondrial glutamyl-tRNA synthetase; predicted to be palmitoylated	4	TRUE	3	S. cerevisiae S288C	0.684	0.9821	0.038	mitochondrion	MassSpec;GFP;Gene Ontology	mitochondrial matrix/mitochondrial inner membrane;mitochondrial matrix	mass-spec;Gene Ontology
YIL087C	AIM19	Putative protein of unknown function; the authentic, non-tagged protein is detected in purified mitochondria in high-throughput studies; null mutant displays reduced respiratory growth	4	TRUE	3	S. cerevisiae S288C	0.182	0.4586	0.011	mitochondrion	MassSpec;GFP;Gene Ontology	mitochondrial inner membrane;mitochondrial intermembrane space/mitochondrial inner membrane	mass-spec
YMR157C	AIM36	Protein of unknown function; null mutant displays reduced respiratory growth and elevated frequency of mitochondrial genome loss; the authentic, non-tagged protein is detected in purified mitochondria in high-throughput studies	4	TRUE	3	S. cerevisiae S288C	0.909	0.9019	0.983	mitochondrion	MassSpec;GFP;Gene Ontology	mitochondrial inner membrane;mitochondrial intermembrane space/mitochondrial inner membrane	mass-spec
YKL106W	AAT1	Mitochondrial aspartate aminotransferase; catalyzes the conversion of oxaloacetate to aspartate in aspartate and asparagine biosynthesis	4	TRUE	3	S. cerevisiae S288C	0.858	0.983	0.996	mitochondrion	MassSpec;GFP;Gene Ontology	mitochondrial inner membrane;mitochondrial matrix/mitochondrial inner membrane;mitochondrial matrix	mass-spec;Gene Ontology
YOR330C	MIP1	Mitochondrial DNA polymerase gamma subunit; conserved C-terminal segment is required for the maintenance of mitochondrial genome; its human ortholog, POLG, can rescue mip1 phenotypes, and mutations in POLG are associated with Alpers-Huttenlocher syndrome (AHS) and other mitochondrial diseases; Mip1p is the single subunit of mitochondrial DNA polymerase in yeast, in contrast to metazoans in which …	4	TRUE	3	S. cerevisiae S288C	0.912	0.9946	0.967	mitochondrion	MassSpec;GFP;Gene Ontology	mitochondrial inner membrane;mitochondrial matrix/mitochondrial inner membrane;mitochondrial matrix	mass-spec;Gene Ontology
YMR293C	HER2	Subunit of the trimeric GatFAB AmidoTransferase(AdT) complex; involved in the formation of Q-tRNAQ; required for remodeling of ER caused by Hmg2p overexpression; similar to bacterial GatA glutamyl-tRNA amidotransferase	4	TRUE	3	S. cerevisiae S288C	0.284	0.7531	0.173	mitochondrion	MassSpec;GFP;Gene Ontology	mitochondrial inner membrane;mitochondrial matrix	mass-spec;Gene Ontology
YOL096C	COQ3	O-methyltransferase; catalyzes two different O-methylation steps in ubiquinone (Coenzyme Q) biosynthesis; component of a mitochondrial ubiquinone-synthesizing complex; phosphoprotein	4	TRUE	3	S. cerevisiae S288C	0.937	0.9963	0.997	mitochondrion	MassSpec;GFP;Gene Ontology	mitochondrial inner membrane;mitochondrial matrix/mitochondrial inner membrane	mass-spec;Gene Ontology
YDR079W	PET100	Chaperone that facilitates the assembly of cytochrome c oxidase; integral to the mitochondrial inner membrane; interacts with a subcomplex of subunits VII, VIIa, and VIII (Cox7p, Cox9p, and Cox8p) but not with the holoenzyme	4	TRUE	2	S. cerevisiae S288C	0.288	0.4998	0.996	mitochondrion	MassSpec;GFP;Gene Ontology	mitochondrial inner membrane;mitochondrial intermembrane space/mitochondrial inner membrane	mass-spec;Gene Ontology
YER153C	PET122	Mitochondrial translational activator specific for the COX3 mRNA; acts together with Pet54p and Pet494p; located in the mitochondrial inner membrane	4	TRUE	2	S. cerevisiae S288C	0.723	0.7199	0.996	mitochondrion	MassSpec;GFP;Gene Ontology	mitochondrial inner membrane;mitochondrial matrix/mitochondrial inner membrane	mass-spec;Gene Ontology
YLR067C	PET309	Specific translational activator for the COX1 mRNA; binds to the COX1 mRNA; also influences stability of intron-containing COX1 primary transcripts; localizes to the mitochondrial inner membrane; contains 12 pentatricopeptide repeats (PPRs)	4	TRUE	2	S. cerevisiae S288C	0.384	0.7973	0.996	mitochondrion	MassSpec;GFP;Gene Ontology	mitochondrial inner membrane;mitochondrial matrix/mitochondrial inner membrane;mitochondrial matrix	mass-spec;Gene Ontology
YNR045W	PET494	Mitochondrial translational activator specific for the COX3 mRNA; acts together with Pet54p and Pet122p; located in the mitochondrial inner membrane	4	TRUE	2	S. cerevisiae S288C	0.708	0.9889	0.963	mitochondrion	MassSpec;GFP;Gene Ontology	mitochondrial inner membrane	mass-spec;Gene Ontology
YJR003C	MRX12	Putative protein of unknown function; detected in highly purified mitochondria in high-throughput studies; predicted to be involved in ribosome biogenesis	4	TRUE	2	S. cerevisiae S288C	0.904	0.992	0.99	mitochondrion	MassSpec;GFP;Gene Ontology	mitochondrial inner membrane;mitochondrial matrix/mitochondrial inner membrane	mass-spec
YDR493W	MZM1	Protein required for assembly of the cytochrome bc(1) complex; acts as a chaperone for Rip1p and facilitates its insertion into the complex at a late stage of assembly; localized to the mitochondrial matrix; null mutant exhibits a respiratory growth defect and reduced mitochondrial zinc levels, which is characteristic of mutations affecting bc(1) complex assembly; member of the LYR protein family…	4	TRUE	2	S. cerevisiae S288C	0.904	0.9156	0.848	mitochondrion	MassSpec;GFP;Gene Ontology	mitochondrial matrix/mitochondrial inner membrane;mitochondrial matrix	mass-spec;Gene Ontology
YHR120W	MSH1	DNA-binding protein of the mitochondria; involved in repair of mitochondrial DNA; has ATPase activity and binds to DNA mismatches; has homology to E. coli MutS; transcription is induced during meiosis	4	TRUE	2	S. cerevisiae S288C	0.896	0.9909	0.91	mitochondrion;nucleus	MassSpec;GFP;Gene Ontology	mitochondrial inner membrane;mitochondrial intermembrane space/mitochondrial inner membrane	mass-spec
YOR334W	MRS2	Mitochondrial inner membrane Mg(2+) channel; required for maintenance of intramitochondrial Mg(2+) concentrations at the correct level to support splicing of group II introns; similar to bacterial CorA	4	TRUE	2	S. cerevisiae S288C	0.867	0.9921	0.996	mitochondrion	MassSpec;GFP;Gene Ontology	mitochondrial inner membrane	Gene Ontology
YNL003C	PET8	S-adenosylmethionine transporter of the mitochondrial inner membrane; member of the mitochondrial carrier family; required for biotin biosynthesis and respiratory growth	4	TRUE	2	S. cerevisiae S288C	0.082	0.1692	0.003	mitochondrion	MassSpec;GFP;Gene Ontology	mitochondrial inner membrane	mass-spec;Gene Ontology
YDR375C	BCS1	Protein translocase and chaperone required for Complex III assembly; member of the AAA ATPase family; forms a homo-oligomeric complex in the mitochondrial inner membrane that translocates the C-terminal domain of Rip1p from the matrix across the inner membrane, and then delivers it to an assembly intermediate of respiratory Complex III in an ATP-dependent reaction; also required for assembly of t…	4	TRUE	2	S. cerevisiae S288C	0.068	0.0545	0	cytosol;mitochondrion	MassSpec;GFP;Gene Ontology	mitochondrial inner membrane;mitochondrial intermembrane space	mass-spec;Gene Ontology
YJL060W	BNA3	Kynurenine aminotransferase; catalyzes formation of kynurenic acid from kynurenine; potential Cdc28p substrate	4	TRUE	2	S. cerevisiae S288C	0.873	0.9536	0.898	mitochondrion	MassSpec;GFP;Gene Ontology	mitochondrial matrix	mass-spec
YBL080C	PET112	Subunit of the trimeric GatFAB AmidoTransferase(AdT) complex; involved in the formation of Q-tRNAQ; mutation is functionally complemented by the bacterial GatB ortholog	4	TRUE	2	S. cerevisiae S288C	0.786	0.1458	0.988	mitochondrion	MassSpec;GFP;Gene Ontology	mitochondrial matrix/mitochondrial inner membrane	mass-spec
YNL256W	FOL1	Multifunctional enzyme of the folic acid biosynthesis pathway; has dihydropteroate synthetase, dihydro-6-hydroxymethylpterin pyrophosphokinase, and dihydroneopterin aldolase activities	4	TRUE	2	S. cerevisiae S288C	0.688	0.688	0.012	mitochondrion	MassSpec;GFP;Gene Ontology	mitochondrial inner membrane;mitochondrial matrix/mitochondrial inner membrane	mass-spec
YOR271C	FSF1	Putative protein; predicted to be an alpha-isopropylmalate carrier; belongs to the sideroblastic-associated protein family; non-tagged protein is detected in purified mitochondria; likely to play a role in iron homeostasis	4	TRUE	2	S. cerevisiae S288C	0.195	0.0087	0.012	mitochondrion	MassSpec;GFP;Gene Ontology	mitochondrial inner membrane	mass-spec
YLR091W	GEP5	Protein of unknown function; required for mitochondrial genome maintenance; detected in highly purified mitochondria in high-throughput studies; null mutant has decreased levels of cardiolipin and phosphatidylethanolamine	4	TRUE	2	S. cerevisiae S288C	0.041	0.1484	0	mitochondrion	MassSpec;GFP;Gene Ontology	mitochondrial inner membrane;mitochondrial matrix/mitochondrial inner membrane	mass-spec
YNR022C	MRPL50	Mitochondrial ribosomal protein of the large subunit; not essential for mitochondrial translation	4	TRUE	2	S. cerevisiae S288C	0.732	0.9816	0.257	mitochondrion	MassSpec;GFP;Gene Ontology	mitochondrial matrix/mitochondrial inner membrane;mitochondrial matrix	mass-spec;Gene Ontology
YJL102W	MEF2	Mitochondrial elongation factor involved in translational elongation	4	TRUE	2	S. cerevisiae S288C	0.95	0.9799	0.996	mitochondrion	MassSpec;GFP;Gene Ontology	mitochondrial inner membrane;mitochondrial matrix/mitochondrial inner membrane	mass-spec
YOR150W	MRPL23	Mitochondrial ribosomal protein of the large subunit; localizes to vacuole in response to H2O2	4	TRUE	2	S. cerevisiae S288C	0.798	0.2722	0.012	mitochondrion;vacuole	MassSpec;GFP;Gene Ontology	mitochondrial matrix/mitochondrial inner membrane;mitochondrial matrix	mass-spec;Gene Ontology
YBR268W	MRPL37	Mitochondrial ribosomal protein of the large subunit	4	TRUE	2	S. cerevisiae S288C	0.856	0.9797	0.996	mitochondrion	MassSpec;GFP;Gene Ontology	mitochondrial matrix/mitochondrial inner membrane;mitochondrial matrix	mass-spec;Gene Ontology
YBR104W	YMC2	Putative mitochondrial inner membrane transporter; proposed role in oleate metabolism and glutamate biosynthesis; member of the mitochondrial carrier (MCF) family; YMC2 has a paralog, YMC1, that arose from the whole genome duplication	4	TRUE	2	S. cerevisiae S288C	0.194	0.0837	0.256	mitochondrion	MassSpec;GFP;Gene Ontology	mitochondrial inner membrane;mitochondrial intermembrane space/mitochondrial inner membrane	mass-spec;Gene Ontology
YCR071C	IMG2	Mitochondrial ribosomal protein of the large subunit; conserved in metazoa, with similarity to human mitochondrial ribosomal protein MRPL49	4	TRUE	2	S. cerevisiae S288C	0.596	0.8852	0.973	mitochondrion	MassSpec;GFP;Gene Ontology	mitochondrial matrix	mass-spec;Gene Ontology
YGR031W	IMO32	Conserved mitochondrial protein of unknown function; processed by both mitochondrial processing peptidase and mitochondrial octapeptidyl aminopeptidase; gene contains the nested antisense gene NAG1	4	TRUE	2	S. cerevisiae S288C	0.407	0.7867	0.842	mitochondrion	MassSpec;GFP;Gene Ontology	mitochondrial matrix/mitochondrial inner membrane;mitochondrial matrix	mass-spec
YJR051W	OSM1	Fumarate reductase, catalyzes the reduction of fumarate to succinate; required for the reoxidation of intracellular NADH under anaerobic conditions; mutations cause osmotic sensitivity; OSM1 has a paralog, FRD1, that arose from the whole genome duplication	4	TRUE	2	S. cerevisiae S288C	0.211	0.3972	0.89	mitochondrion;endoplasmic reticulum	MassSpec;GFP;Gene Ontology	mitochondrial matrix	mass-spec
YPL188W	POS5	Mitochondrial NADH kinase; phosphorylates NADH; also phosphorylates NAD(+) with lower specificity; required for the response to oxidative stress	4	TRUE	2	S. cerevisiae S288C	0.689	0.7638	0.743	mitochondrion	MassSpec;GFP;Gene Ontology	mitochondrial matrix/mitochondrial inner membrane;mitochondrial matrix	mass-spec;Gene Ontology
YHR189W	PTH1	One of two mitochondrially-localized peptidyl-tRNA hydrolases; dispensable for respiratory growth on rich medium, but required for respiratory growth on minimal medium; see also PTH2	4	TRUE	2	S. cerevisiae S288C	0.234	0.1097	0.187	mitochondrion	MassSpec;GFP;Gene Ontology	mitochondrial matrix/mitochondrial inner membrane	mass-spec
YGL085W	LCL3	Putative protein of unknown function; mutant has long chronological lifespan; has homology to Staphylococcus aureus nuclease; GFP-fusion protein localizes to mitochondria; is induced in response to the DNA-damaging agent MMS	1	TRUE	2	S. cerevisiae S288C	0.059	0.0531	0.007	mitochondrion;nucleus	MassSpec;GFP;Gene Ontology	mitochondrial matrix/mitochondrial inner membrane	mass-spec
YLR193C	UPS1	Phosphatidic acid transfer protein; plays a role in phospholipid metabolism by transporting phosphatidic acid from the outer to the inner mitochondrial membrane; localizes to the mitochondrial intermembrane space; null mutant has altered cardiolipin and phosphatidic acid levels; ortholog of human PRELI	1	TRUE	2	S. cerevisiae S288C	0.5	0.3237	0.38	mitochondrion	MassSpec;GFP;Gene Ontology	mitochondrial inner membrane;mitochondrial intermembrane space;mitochondrial intermembrane space/mitochondrial inner membrane	mass-spec;Gene Ontology
YBR238C		Mitochondrial membrane protein; not required for respiratory growth but causes a synthetic respiratory defect in combination with rmd9 mutations; transcriptionally up-regulated by TOR; deletion increases life span; YBR238C has a paralog, RMD9, that arose from the whole genome duplication	1	TRUE	2	S. cerevisiae S288C	0.625	0.392	0.273	mitochondrion	MassSpec;GFP;Gene Ontology	mitochondrial inner membrane;mitochondrial matrix/mitochondrial inner membrane	mass-spec;Gene Ontology
YML007C-A		Putative protein of unknown function; green fluorescent protein (GFP)-fusion protein localizes to mitochondria	1	TRUE	2	S. cerevisiae S288C	0.827	0.9935	0.612	mitochondrion	MassSpec;GFP;Gene Ontology	-	-
YDR219C	MFB1	Mitochondria-associated F-box protein; involved in maintenance of normal mitochondrial morphology; interacts with Skp1p through the F-box motif; preferentially localizes to the mother cell during budding	1	TRUE	2	S. cerevisiae S288C	0.033	0.186	0.008	mitochondrion	MassSpec;GFP;Gene Ontology	mitochondrial outer membrane	Gene Ontology
YMR059W	SEN15	Subunit of the tRNA splicing endonuclease; tRNA splicing endonuclease is composed of Sen2p, Sen15p, Sen34p, and Sen54p	1	TRUE	2	S. cerevisiae S288C	0.022	0.0408	0	mitochondrion;nucleus	MassSpec;GFP;Gene Ontology	mitochondrial outer membrane	mass-spec;Gene Ontology
YDR125C	ECM18	Protein of unknown function; ECM18 has a paralog, ICT1, that arose from the whole genome duplication	1	TRUE	2	S. cerevisiae S288C	0.618	0.7147	0.376	mitochondrion	MassSpec;GFP;Gene Ontology	mitochondrial matrix/mitochondrial inner membrane	mass-spec
YLR204W	QRI5	Mitochondrial inner membrane protein; required for accumulation of spliced COX1 mRNA; may have an additional role in translation of COX1 mRNA	1	TRUE	2	S. cerevisiae S288C	0.84	0.984	0.948	mitochondrion	MassSpec;GFP;Gene Ontology	mitochondrial inner membrane	Gene Ontology
YGR183C	QCR9	Subunit 9 of ubiquinol cytochrome-c reductase (Complex III); Complex III is a component of the mitochondrial inner membrane electron transport chain; required for electron transfer at the ubiquinol oxidase site of the complex	4	TRUE	2	S. cerevisiae S288C	0.25	0.6077	0.012	mitochondrion	MassSpec;GFP;Gene Ontology	mitochondrial inner membrane	mass-spec;Gene Ontology
YLR382C	NAM2	Mitochondrial leucyl-tRNA synthetase; also has a direct role in splicing of several mitochondrial group I introns; indirectly required for mitochondrial genome maintenance	4	TRUE	2	S. cerevisiae S288C	0.566	0.8549	0.996	mitochondrion	MassSpec;GFP;Gene Ontology	mitochondrial inner membrane;mitochondrial matrix/mitochondrial inner membrane;mitochondrial matrix	mass-spec;Gene Ontology
YPL040C	ISM1	Mitochondrial isoleucyl-tRNA synthetase; null mutant is deficient in respiratory growth	4	TRUE	2	S. cerevisiae S288C	0.776	0.9188	0.99	mitochondrion	MassSpec;GFP;Gene Ontology	mitochondrial matrix/mitochondrial inner membrane;mitochondrial matrix	mass-spec;Gene Ontology
YCR024C	SLM5	Mitochondrial asparaginyl-tRNA synthetase	4	TRUE	2	S. cerevisiae S288C	0.583	0.5178	0.996	mitochondrion	MassSpec;GFP;Gene Ontology	mitochondrial matrix/mitochondrial inner membrane;mitochondrial matrix	mass-spec;Gene Ontology
YPL029W	SUV3	ATP-dependent RNA helicase; component of the mitochondrial degradosome along with the RNase Dss1p; the degradosome associates with the ribosome and mediates RNA turnover; also required during splicing of the COX1 AI5_beta intron	4	TRUE	2	S. cerevisiae S288C	0.751	0.8909	0.996	mitochondrion	MassSpec;GFP;Gene Ontology	mitochondrial inner membrane;mitochondrial nucleoid;mitochondrial matrix/mitochondrial inner membrane;mitochondrial matrix	mass-spec;Gene Ontology
YLR105C	SEN2	Subunit of the tRNA splicing endonuclease; tRNA splicing endonuclease is composed of Sen2p, Sen15p, Sen34p, and Sen54p; Sen2p contains the active site for tRNA 5' splice site cleavage and has similarity to Sen34p and to Archaeal tRNA splicing endonuclease	4	TRUE	2	S. cerevisiae S288C	0.141	0.0278	0.004	mitochondrion;nucleus	MassSpec;GFP;Gene Ontology	mitochondrial outer membrane	mass-spec;Gene Ontology
YKL194C	MST1	Mitochondrial threonyl-tRNA synthetase; aminoacylates both the canonical threonine tRNA tT(UGU)Q1 and the unusual threonine tRNA tT(UAG)Q2 in vitro	4	TRUE	2	S. cerevisiae S288C	0.943	0.9978	0.996	mitochondrion	MassSpec;GFP;Gene Ontology	mitochondrial matrix/mitochondrial inner membrane;mitochondrial matrix	mass-spec;Gene Ontology
YPR140W	TAZ1	Lyso-phosphatidylcholine acyltransferase; required for normal phospholipid content of mitochondrial membranes; major determinant of the final acyl chain composition of the mitochondrial-specific phospholipid cardiolipin; mutations in human ortholog tafazzin cause Barth syndrome, a rare X-linked disease characterized by skeletal and cardiomyopathy and bouts of cyclic neutropenia	4	TRUE	2	S. cerevisiae S288C	0.138	0.4333	0.012	mitochondrion	MassSpec;GFP;Gene Ontology	mitochondrial inner membrane;mitochondrial intermembrane space;mitochondrial outer membrane;mitochondrial intermembrane space/mitochondrial inner membrane	mass-spec;Gene Ontology
YMR282C	AEP2	Mitochondrial protein; likely involved in translation of the mitochondrial OLI1 mRNA; exhibits genetic interaction with the OLI1 mRNA 5'-untranslated leader	4	TRUE	2	S. cerevisiae S288C	0.894	0.9931	0.996	mitochondrion	MassSpec;GFP;Gene Ontology	mitochondrial inner membrane;mitochondrial matrix/mitochondrial inner membrane	mass-spec
YPL172C	COX10	Heme A:farnesyltransferase; catalyzes the first step in the conversion of protoheme to the heme A prosthetic group required for cytochrome c oxidase activity; human ortholog is associated with mitochondrial disorders	4	TRUE	2	S. cerevisiae S288C	0.501	0.7866	0.996	mitochondrion	MassSpec;GFP;Gene Ontology	mitochondrial inner membrane;mitochondrial matrix/mitochondrial inner membrane	mass-spec
YLR390W	ECM19	Putative protein of unknown function; the authentic, non-tagged protein is detected in highly purified mitochondria in high-throughput studies	4	TRUE	2	S. cerevisiae S288C	0.122	0.048	0.005	mitochondrion	MassSpec;GFP;Gene Ontology	mitochondrial inner membrane;mitochondrial intermembrane space/mitochondrial inner membrane	mass-spec
YMR287C	DSS1	3'-5' exoribonuclease; component of the mitochondrial degradosome along with the ATP-dependent RNA helicase Suv3p; the degradosome associates with the ribosome and mediates turnover of aberrant or unprocessed RNAs	4	TRUE	2	S. cerevisiae S288C	0.848	0.9966	0.897	mitochondrion	MassSpec;GFP;Gene Ontology	mitochondrial matrix	Gene Ontology
YOL023W	IFM1	Mitochondrial translation initiation factor 2	4	TRUE	2	S. cerevisiae S288C	0.76	0.9199	0.996	mitochondrion	MassSpec;GFP;Gene Ontology	mitochondrial inner membrane;mitochondrial matrix/mitochondrial inner membrane	mass-spec
YJL112W	MDV1	Peripheral protein of cytosolic face of mitochondrial outer membrane; required for mitochondrial fission; interacts with Fis1p and with the dynamin-related GTPase Dnm1p; contains WD repeats; MDV1 has a paralog, CAF4, that arose from the whole genome duplication	4	TRUE	2	S. cerevisiae S288C	0.072	0.3151	0.116	mitochondrion	MassSpec;GFP;Gene Ontology	mitochondrial outer membrane	mass-spec;Gene Ontology
YOR205C	GEP3	Protein required for mitochondrial ribosome small subunit biogenesis; null mutant is defective in respiration and in maturation of 15S rRNA; protein is localized to the mitochondrial inner membrane; null mutant interacts synthetically with prohibitin (Phb1p)	4	TRUE	2	S. cerevisiae S288C	0.708	0.913	0.859	cytosol;mitochondrion	MassSpec;GFP;Gene Ontology	mitochondrial inner membrane;mitochondrial matrix/mitochondrial inner membrane	mass-spec;Gene Ontology
YOR090C	PTC5	Mitochondrial type 2C protein phosphatase (PP2C); involved in regulation of pyruvate dehydrogenase activity by dephosphorylating the serine 133 of the Pda1p subunit; localizes to the intermembrane space and is imported via the presequence pathway and processed by the inner membrane protease (Imp1p-Imp2p); acts in concert with kinases Pkp1p and Pkp2p and phosphatase Ptc6p	4	TRUE	0	S. cerevisiae S288C	0.559	0.9937	0.858	mitochondrion	MassSpec;Gene Ontology	intermembrane space;mitochondrial intermembrane space;mitochondrial matrix;mitochondrial intermembrane space/mitochondrial inner membrane	mass-spec;Gene Ontology
YER168C	CCA1	ATP (CTP):tRNA-specific tRNA nucleotidyltransferase; different forms targeted to the nucleus, cytosol, and mitochondrion are generated via the use of multiple transcriptional and translational start sites	4	TRUE	0	S. cerevisiae S288C	0.48	0.9561	0.996	mitochondrion;nucleus	MassSpec;Gene Ontology	mitochondrial inner membrane;mitochondrial matrix	mass-spec;Gene Ontology
YBR106W	PHO88	Probable membrane protein; involved in phosphate transport; role in the maturation of secretory proteins; pho88 pho86 double null mutant exhibits enhanced synthesis of repressible acid phosphatase at high inorganic phosphate concentrations	4	TRUE	0	S. cerevisiae S288C	0.027	0.7685	0.007	mitochondrion;endoplasmic reticulum	MassSpec;Gene Ontology	mitochondrial outer membrane	mass-spec
YFL036W	RPO41	Mitochondrial RNA polymerase; single subunit enzyme similar to those of T3 and T7 bacteriophages; requires a specificity subunit encoded by MTF1 for promoter recognition; Mtf1p interacts with and stabilizes the Rpo41p-promoter complex, enhancing DNA bending and melting to facilitate pre-initiation open complex formation	4	TRUE	0	S. cerevisiae S288C	0.862	0.9753	0.999	mitochondrion	MassSpec;Gene Ontology	mitochondrial inner membrane;mitochondrial nucleoid;mitochondrial matrix/mitochondrial inner membrane;mitochondrial matrix	mass-spec;Gene Ontology
YOR020W-A		Putative protein of unknown function; conserved in A. gossypii; the authentic, non-tagged protein is detected in highly purified mitochondria in high-throughput studies	4	TRUE	0	S. cerevisiae S288C	0.117	0.1194	0.021	mitochondrion	MassSpec;Gene Ontology	mitochondrial inner membrane;mitochondrial intermembrane space/mitochondrial inner membrane	mass-spec;Gene Ontology
YDR381C-A		Protein of unknown function; localized to the mitochondrial outer membrane	4	TRUE	0	S. cerevisiae S288C	0.192	0.5074	0.262	mitochondrion	MassSpec;Gene Ontology	mitochondrial outer membrane;mitochondrial intermembrane space/mitochondrial inner membrane	mass-spec;Gene Ontology
YJL133C-A		Putative protein of unknown function; the authentic, non-tagged protein is detected in highly purified mitochondria in high-throughput studies	4	TRUE	0	S. cerevisiae S288C	0.852	0.885	0.996	mitochondrion	MassSpec;Gene Ontology	mitochondrial matrix/mitochondrial inner membrane;mitochondrial outer membrane;mitochondrial matrix	mass-spec;Gene Ontology
YMR152W	YIM1	Protein of unknown function; null mutant displays sensitivity to DNA damaging agents; may have a role in lipid metabolism, based on localization to lipid droplets; the authentic, non-tagged protein is detected in highly purified mitochondria in high-throughput studies; protein abundance increases in response to DNA replication stress	4	TRUE	0	S. cerevisiae S288C	0.078	0.1034	0	mitochondrion	MassSpec;Gene Ontology	mitochondrial outer membrane	mass-spec
YCL057C-A	MIC10	Conserved component of the MICOS complex; MICOS (formerly MINOS or MitOS) is a mitochondrial inner membrane complex that extends into the intermembrane space and has a role in the maintenance of crista junctions, inner membrane architecture, and formation of contact sites to the outer membrane; ortholog of human MINOS1	4	TRUE	0	S. cerevisiae S288C	0.214	0.0069	0	mitochondrion	MassSpec;Gene Ontology	mitochondrial inner membrane;mitochondrial intermembrane space/mitochondrial inner membrane	mass-spec;Gene Ontology
YPL224C	MMT2	Putative metal transporter involved in mitochondrial iron accumulation; MMT2 has a paralog, MMT1, that arose from the whole genome duplication	4	TRUE	0	S. cerevisiae S288C	0.4	0.9538	0.469	mitochondrion	MassSpec;Gene Ontology	mitochondrial inner membrane;mitochondrial intermembrane space/mitochondrial inner membrane	mass-spec
YGR236C	SPG1	Protein required for high temperature survival during stationary phase; not required for growth on nonfermentable carbon sources; the authentic, non-tagged protein is detected in highly purified mitochondria in high-throughput studies	4	TRUE	0	S. cerevisiae S288C	0.337	0.1967	0.012	mitochondrion	MassSpec;Gene Ontology	mitochondrial inner membrane;mitochondrial intermembrane space/mitochondrial inner membrane	mass-spec
YER087W	AIM10	Protein with similarity to tRNA synthetases; non-tagged protein is detected in purified mitochondria; null mutant is viable and displays elevated frequency of mitochondrial genome loss	4	TRUE	0	S. cerevisiae S288C	0.579	0.8214	0.996	mitochondrion	MassSpec;Gene Ontology	mitochondrial matrix/mitochondrial inner membrane;mitochondrial matrix	mass-spec
YLR251W	SYM1	Protein required for ethanol metabolism; induced by heat shock and localized to the inner mitochondrial membrane; homologous to mammalian peroxisomal membrane protein Mpv17	4	TRUE	0	S. cerevisiae S288C	0.225	0.8297	0.216	mitochondrion	MassSpec;Gene Ontology	mitochondrial inner membrane	mass-spec;Gene Ontology
YHR091C	MSR1	Mitochondrial arginyl-tRNA synthetase; mutations in human ortholog are associated with pontocerebellar hypoplasia type 6; MSR1 has a paralog, YDR341C, that arose from the whole genome duplication	4	TRUE	0	S. cerevisiae S288C	0.7	0.5744	0.996	mitochondrion	MassSpec;Gene Ontology	mitochondrial matrix/mitochondrial inner membrane;mitochondrial matrix	mass-spec;Gene Ontology
YBR024W	SCO2	Protein anchored to mitochondrial inner membrane; may have a redundant function with Sco1p in delivery of copper to cytochrome c oxidase; interacts with Cox2p; SCO2 has a paralog, SCO1, that arose from the whole genome duplication	4	TRUE	0	S. cerevisiae S288C	0.873	0.9949	0.996	mitochondrion	MassSpec;Gene Ontology	mitochondrial inner membrane;mitochondrial intermembrane space/mitochondrial inner membrane	mass-spec;Gene Ontology
YNR037C	RSM19	Mitochondrial ribosomal protein of the small subunit; has similarity to E. coli S19 ribosomal protein	4	TRUE	0	S. cerevisiae S288C	0.726	0.9242	0.792	cytosol;mitochondrion	MassSpec;Gene Ontology	mitochondrial matrix	mass-spec;Gene Ontology
YPR021C	AGC1	Mitochondrial amino acid transporter; acts both as a glutamate uniporter and as an aspartate-glutamate exchanger; involved in nitrogen metabolism and nitrogen compound biosynthesis	4	TRUE	0	S. cerevisiae S288C	0.314	0.0128	0	mitochondrion	MassSpec;Gene Ontology	mitochondrial inner membrane;mitochondrial intermembrane space/mitochondrial inner membrane	mass-spec;Gene Ontology
YJL003W	COX16	Mitochondrial inner membrane protein; required for assembly of cytochrome c oxidase	4	TRUE	0	S. cerevisiae S288C	0.84	0.6828	0.012	mitochondrion	MassSpec;Gene Ontology	mitochondrial inner membrane;mitochondrial intermembrane space/mitochondrial inner membrane	mass-spec;Gene Ontology
YER183C	FAU1	5,10-methenyltetrahydrofolate synthetase; involved in folic acid biosynthesis	4	TRUE	0	S. cerevisiae S288C	0.482	0.9415	0.012	mitochondrion	MassSpec;Gene Ontology	mitochondrial inner membrane;mitochondrial matrix/mitochondrial inner membrane	mass-spec
YAL048C	GEM1	Outer mitochondrial membrane GTPase, subunit of the ERMES complex; potential regulatory subunit of the ERMES complex that links the ER to mitochondria and may promote inter-organellar calcium and phospholipid exchange as well as coordinating mitochondrial DNA replication and growth; cells lacking Gem1p contain collapsed, globular, or grape-like mitochondria; ortholog of metazoan Miro GTPases	4	TRUE	0	S. cerevisiae S288C	0.046	0.2374	0	mitochondrion;endoplasmic reticulum	MassSpec;Gene Ontology	mitochondrial outer membrane	mass-spec;Gene Ontology
Q0080	ATP8	Subunit 8 of the F0 sector of mitochondrial F1F0 ATP synthase; encoded on the mitochondrial genome; ATP8 and ATP6 mRNAs are not translated in the absence of the F1 sector of ATPase	4	TRUE	0	S. cerevisiae S288C	0.011	0.0182	0.016	mitochondrion	MassSpec;Gene Ontology	mitochondrial inner membrane	mass-spec;Gene Ontology
Q0130	OLI1	F0-ATP synthase subunit c (ATPase-associated proteolipid); encoded on the mitochondrial genome; mutation confers oligomycin resistance; expression is specifically dependent on the nuclear genes AEP1 and AEP2	4	TRUE	0	S. cerevisiae S288C	0.057	0.5573	0.006	cytosol;mitochondrion	MassSpec;Gene Ontology	mitochondrial inner membrane;mitochondrial matrix/mitochondrial inner membrane;mitochondrial intermembrane space	mass-spec;Gene Ontology
YMR257C	PET111	Mitochondrial translational activator specific for the COX2 mRNA; located in the mitochondrial inner membrane	4	TRUE	1	S. cerevisiae S288C	0.899	0.998	0.996	mitochondrion	MassSpec;GFP;Gene Ontology	mitochondrial inner membrane;mitochondrial matrix/mitochondrial inner membrane;mitochondrial matrix	mass-spec;Gene Ontology
YOR017W	PET127	Protein with a role in 5'-end processing of mitochondrial RNAs; located in the mitochondrial membrane	4	TRUE	1	S. cerevisiae S288C	0.915	0.9787	0.455	mitochondrion	MassSpec;GFP;Gene Ontology	mitochondrial inner membrane;mitochondrial matrix/mitochondrial inner membrane	mass-spec
YJR034W	PET191	Protein required for assembly of cytochrome c oxidase; exists as an oligomer; described as both an integral mitochondrial inner membrane protein facing the intermembrane space (IMS) and as a soluble IMS protein; contains a twin Cx9C motif; imported into the IMS via the MIA import machinery	4	TRUE	1	S. cerevisiae S288C	0.157	0.0107	0.939	mitochondrion	MassSpec;GFP;Gene Ontology	intermembrane space;mitochondrial inner membrane;mitochondrial intermembrane space;mitochondrial intermembrane space/mitochondrial inner membrane	mass-spec;Gene Ontology
YDR316W	OMS1	Protein integral to the mitochondrial membrane; has a conserved methyltransferase motif; multicopy suppressor of respiratory defects caused by OXA1 mutations	4	TRUE	1	S. cerevisiae S288C	0.943	0.9604	0.977	mitochondrion	MassSpec;GFP;Gene Ontology	mitochondrial inner membrane;mitochondrial intermembrane space/mitochondrial inner membrane	mass-spec;Gene Ontology
YGL064C	MRH4	Mitochondrial ATP-dependent RNA helicase of the DEAD-box family; required for assembly of the large subunit of mitochondrial ribosomes; binds to the large subunit rRNA, 21S_rRNA; localizes to the matrix face of the mitochondrial inner membrane and associates with the large subunit precursor and with mature ribosomes	4	TRUE	1	S. cerevisiae S288C	0.378	0.9814	0.255	mitochondrion;nucleus	MassSpec;GFP;Gene Ontology	mitochondrial inner membrane;mitochondrial matrix/mitochondrial inner membrane;mitochondrial matrix	mass-spec;Gene Ontology
YKR052C	MRS4	Iron transporter of the mitochondrial carrier family; mediates Fe2+ transport across the inner mitochondrial membrane; active under low-iron conditions; may transport other cations; protein abundance increases in response to DNA replication stress; MRS4 has a paralog, MRS3, that arose from the whole genome duplication	4	TRUE	1	S. cerevisiae S288C	0.067	0.046	0	mitochondrion	MassSpec;GFP;Gene Ontology	mitochondrial inner membrane;mitochondrial intermembrane space/mitochondrial inner membrane	mass-spec;Gene Ontology
YOL059W	GPD2	NAD-dependent glycerol 3-phosphate dehydrogenase; expression is controlled by an oxygen-independent signaling pathway required to regulate metabolism under anoxic conditions; located in cytosol and mitochondria; constitutively active but is inactivated via phosphorylation by energy-stress responsive kinase SNF1; GPD2 has a paralog, GPD1, that arose from the whole genome duplication	4	TRUE	1	S. cerevisiae S288C	0.946	0.9925	0.959	cytosol;mitochondrion	MassSpec;GFP;Gene Ontology	mitochondrial inner membrane	mass-spec
YPL103C	FMP30	Protein with a role in maintaining mitochondrial morphology; also involved in maintaining normal cardiolipin levels; mitochondrial inner membrane protein; proposed to be involved in N-acylethanolamine metabolism; related to mammalian N-acylPE-specific phospholipase D	4	TRUE	1	S. cerevisiae S288C	0.898	0.9665	0.73	mitochondrion	MassSpec;GFP;Gene Ontology	mitochondrial inner membrane;mitochondrial intermembrane space/mitochondrial inner membrane	mass-spec;Gene Ontology
YIL134W	FLX1	Protein required for transport of flavin adenine dinucleotide (FAD); a synthesis product of riboflavin, across the mitochondrial membrane	4	TRUE	1	S. cerevisiae S288C	0.05	0.1129	0.004	mitochondrion	MassSpec;GFP;Gene Ontology	mitochondrial inner membrane;mitochondrial intermembrane space/mitochondrial inner membrane	mass-spec;Gene Ontology
YJL161W	FMP33	Putative protein of unknown function; the authentic, non-tagged protein is detected in highly purified mitochondria in high-throughput studies	4	TRUE	1	S. cerevisiae S288C	0.856	0.9352	0.973	mitochondrion	MassSpec;GFP;Gene Ontology	mitochondrial inner membrane;mitochondrial intermembrane space/mitochondrial inner membrane	mass-spec
YFL046W	FMP32	Putative protein of unknown function; the authentic, non-tagged protein is detected in highly purified mitochondria in high-throughput studies	4	TRUE	1	S. cerevisiae S288C	0.746	0.9349	0.845	mitochondrion	MassSpec;GFP;Gene Ontology	mitochondrial inner membrane	mass-spec
YBR047W	FMP23	Putative protein of unknown function; proposed to be involved in iron or copper homeostasis; the authentic, non-tagged protein is detected in highly purified mitochondria in high-throughput studies	4	TRUE	1	S. cerevisiae S288C	0.916	0.9756	0.79	mitochondrion	MassSpec;GFP;Gene Ontology	mitochondrial inner membrane;mitochondrial matrix/mitochondrial inner membrane	mass-spec
YBR282W	MRPL27	Mitochondrial ribosomal protein of the large subunit; homolog of human Bcl-2 interacting protein BMRP	4	TRUE	1	S. cerevisiae S288C	0.337	0.9438	0.993	mitochondrion	MassSpec;GFP;Gene Ontology	mitochondrial inner membrane;mitochondrial matrix/mitochondrial inner membrane;mitochondrial matrix	mass-spec;Gene Ontology
YML009C	MRPL39	Mitochondrial ribosomal protein of the large subunit	4	TRUE	1	S. cerevisiae S288C	0.646	0.9234	0.864	mitochondrion	MassSpec;GFP;Gene Ontology	mitochondrial matrix/mitochondrial inner membrane;mitochondrial matrix	mass-spec;Gene Ontology
YBR091C	TIM12	Essential protein of the inner mitochondrial membrane; peripherally localized; component of the TIM22 complex, which is a twin-pore translocase that mediates insertion of numerous multispanning inner membrane proteins	4	TRUE	1	S. cerevisiae S288C	0.149	0.0569	0.004	mitochondrion	MassSpec;GFP;Gene Ontology	intermembrane space;mitochondrial inner membrane;mitochondrial intermembrane space/mitochondrial inner membrane	mass-spec;Gene Ontology
YGR033C	TIM21	Nonessential component of the TIM23 complex; interacts with the Translocase of the Outer Mitochondrial membrane (TOM complex) and with respiratory enzymes; may regulate the Translocase of the Inner Mitochondrial membrane (TIM23 complex) activity	4	TRUE	1	S. cerevisiae S288C	0.942	0.9757	0.996	mitochondrion	MassSpec;GFP;Gene Ontology	mitochondrial inner membrane;mitochondrial matrix/mitochondrial inner membrane	mass-spec;Gene Ontology
YJL143W	TIM17	Essential component of the TIM23 complex; with Tim23p, contributes to the architecture and function of the import channel; may link the import motor to the core Translocase of the Inner Mitochondrial membrane (TIM23 complex)	4	TRUE	1	S. cerevisiae S288C	0.029	0.0283	0	mitochondrion	MassSpec;GFP;Gene Ontology	mitochondrial inner membrane;mitochondrial intermembrane space;mitochondrial intermembrane space/mitochondrial inner membrane	mass-spec;Gene Ontology
YDR061W		Protein with similarity to ABC transporter family members; lacks predicted membrane-spanning regions; transcriptionally activated by Yrm1p along with genes involved in multidrug resistance	4	TRUE	1	S. cerevisiae S288C	0.718	0.747	0.202	mitochondrion	MassSpec;GFP;Gene Ontology	mitochondrial inner membrane;mitochondrial matrix/mitochondrial inner membrane	mass-spec
YPL109C		Putative protein of unknown function; the authentic, non-tagged protein is detected in highly purified mitochondria in high-throughput studies	4	TRUE	1	S. cerevisiae S288C	0.887	0.9894	0.953	mitochondrion	MassSpec;GFP;Gene Ontology	mitochondrial inner membrane;mitochondrial intermembrane space/mitochondrial inner membrane	mass-spec
YNL310C	ZIM17	Protein co-chaperone with a zinc finger motif; essential for protein import into mitochondria; may act with Pam18p to facilitate recognition and folding of imported proteins by Ssc1p (mtHSP70) in the mitochondrial matrix; required for the maintenance of Ssc1p solubility and assists in the functional interaction of Ssc1p with substrate proteins	4	TRUE	1	S. cerevisiae S288C	0.898	0.997	0.769	mitochondrion	MassSpec;GFP;Gene Ontology	mitochondrial inner membrane;mitochondrial matrix/mitochondrial inner membrane;mitochondrial matrix	mass-spec;Gene Ontology
YBR192W	RIM2	Mitochondrial pyrimidine nucleotide transporter; imports pyrimidine nucleoside triphosphates and exports pyrimidine nucleoside monophosphates; member of the mitochondrial carrier family	4	TRUE	1	S. cerevisiae S288C	0.06	0.2878	0	mitochondrion	MassSpec;GFP;Gene Ontology	mitochondrial inner membrane;mitochondrial intermembrane space/mitochondrial inner membrane	mass-spec;Gene Ontology
YGR165W	MRPS35	Mitochondrial ribosomal protein of the small subunit; null mutant does not grow on glycerol, is sensitive to 2,4-dichlorophenol, and accumulates large lipid droplets	4	TRUE	1	S. cerevisiae S288C	0.854	0.9687	0.703	mitochondrion	MassSpec;GFP;Gene Ontology	mitochondrial inner membrane;mitochondrial matrix/mitochondrial inner membrane;mitochondrial matrix	mass-spec;Gene Ontology
YBL090W	MRP21	Mitochondrial ribosomal protein of the small subunit; MRP21 exhibits genetic interactions with mutations in the COX2 and COX3 mRNA 5'-untranslated leader sequences	4	TRUE	1	S. cerevisiae S288C	0.811	0.9872	0.996	mitochondrion	MassSpec;GFP;Gene Ontology	mitochondrial matrix/mitochondrial inner membrane;mitochondrial matrix	mass-spec;Gene Ontology
YPR166C	MRP2	Mitochondrial ribosomal protein of the small subunit	4	TRUE	1	S. cerevisiae S288C	0.785	0.568	0.254	mitochondrion	MassSpec;GFP;Gene Ontology	mitochondrial inner membrane;mitochondrial matrix	mass-spec;Gene Ontology
YOR251C	TUM1	Rhodanese domain sulfur transferase; accepts persulfite from Nfs1p and transfers it to Uba4p in the pathway for 2-thiolation of the wobble uridine base of tRNAs; also stimulates sulfur transfer by Nfs1p; may be mitochondrially localized	4	TRUE	1	S. cerevisiae S288C	0.047	0.0492	0	mitochondrion	MassSpec;GFP;Gene Ontology	mitochondrial matrix/mitochondrial inner membrane	mass-spec
YKL003C	MRP17	Mitochondrial ribosomal protein of the small subunit; MRP17 exhibits genetic interactions with PET122, encoding a COX3-specific translational activator	4	TRUE	1	S. cerevisiae S288C	0.116	0.1157	0.05	mitochondrion	MassSpec;GFP;Gene Ontology	mitochondrial inner membrane;mitochondrial matrix/mitochondrial inner membrane;mitochondrial matrix	mass-spec;Gene Ontology
YJR100C	AIM25	Putative protein of unknown function; non-tagged protein is detected in purified mitochondria in high-throughput studies; similar to murine NOR1; null mutant is viable and displays elevated frequency of mitochondrial genome loss	4	TRUE	1	S. cerevisiae S288C	0.872	0.9906	0.868	mitochondrion	MassSpec;GFP;Gene Ontology	mitochondrial inner membrane;mitochondrial matrix/mitochondrial inner membrane	mass-spec
YOR221C	MCT1	Predicted malonyl-CoA:ACP transferase; putative component of a type-II mitochondrial fatty acid synthase that produces intermediates for phospholipid remodeling	4	TRUE	1	S. cerevisiae S288C	0.385	0.7655	0.09	mitochondrion	MassSpec;GFP;Gene Ontology	mitochondrial inner membrane;mitochondrial matrix/mitochondrial inner membrane	mass-spec
YLL009C	COX17	Copper metallochaperone that transfers copper to Sco1p and Cox11p; eventual delivery to cytochrome c oxidase; contains twin cysteine-x9-cysteine motifs	4	TRUE	1	S. cerevisiae S288C	0.056	0.0013	0	cytosol;mitochondrion	MassSpec;GFP;Gene Ontology	intermembrane space;mitochondrial intermembrane space;mitochondrial intermembrane space/mitochondrial inner membrane	mass-spec;Gene Ontology
YDR514C		Protein of unknown function that localizes to mitochondria; overexpression affects endocytic protein trafficking; YDR514C has a paralog, GFD2, that arose from the whole genome duplication	1	TRUE	1	S. cerevisiae S288C	0.518	0.9984	0.204	mitochondrion;nucleus	MassSpec;GFP;Gene Ontology	-	-
YHR155W	LAM1	Mitochondrial protein; potential role in promoting mitochondrial fragmentation during programmed cell death in response to high levels of alpha-factor mating pheromone or the drug amiodarone; YSP1 has a paralog, SIP3, that arose from the whole genome duplication	1	TRUE	1	S. cerevisiae S288C	0.102	0.018	0.013	mitochondrion;endoplasmic reticulum	MassSpec;GFP;Gene Ontology	-	-
YGL211W	NCS6	Protein required for uridine thiolation of Gln, Lys, and Glu tRNAs; required for the thiolation of uridine at the wobble position of Gln, Lys, and Glu tRNAs; has a role in urmylation and in invasive and pseudohyphal growth; inhibits replication of Brome mosaic virus in S. cerevisiae	1	TRUE	1	S. cerevisiae S288C	0.404	0.6428	0.003	cytosol;mitochondrion	MassSpec;GFP;Gene Ontology	-	-
YOL009C	MDM12	Mitochondrial outer membrane protein, ERMES complex subunit; required for transmission of mitochondria to daughter cells; required for mitophagy; may influence import and assembly of outer membrane beta-barrel proteins; ERMES complex is often co-localized with peroxisomes and with concentrated areas of pyruvate dehydrogenase	3	TRUE	2	S. cerevisiae S288C	0.101	0.027	0	mitochondrion;endoplasmic reticulum	MassSpec;GFP;Gene Ontology	mitochondrial outer membrane	Gene Ontology
YDR226W	ADK1	Adenylate kinase, required for purine metabolism; localized to the cytoplasm and the mitochondria; lacks cleavable signal sequence; protein abundance increases in response to DNA replication stress	4	TRUE	1	S. cerevisiae S288C	0.294	0.0478	0	cytosol;mitochondrion	MassSpec;GFP;Gene Ontology	intermembrane space;mitochondrial intermembrane space;mitochondrial intermembrane space/mitochondrial inner membrane	mass-spec;Gene Ontology
YDL069C	CBS1	Mitochondrial translational activator of the COB mRNA; membrane protein that interacts with translating ribosomes, acts on the COB mRNA 5'-untranslated leader	4	TRUE	1	S. cerevisiae S288C	0.662	0.9986	0.996	mitochondrion	MassSpec;GFP;Gene Ontology	mitochondrial inner membrane;mitochondrial matrix/mitochondrial inner membrane;mitochondrial matrix	mass-spec;Gene Ontology
YDL222C	FMP45	Integral membrane protein localized to mitochondria; required for sporulation and maintaining sphingolipid content; similar to SUR7; FMP45 has a paralog, YNL194C, that arose from the whole genome duplication	4	FALSE	0	S. cerevisiae S288C	0.025	0.7863	0.047	mitochondrion;plasma membrane	MassSpec;Gene Ontology	mitochondrial inner membrane	mass-spec
YJR039W		Putative protein of unknown function; the authentic, non-tagged protein is detected in highly purified mitochondria in high-throughput studies	4	FALSE	0	S. cerevisiae S288C	0.097	0.0356	0	mitochondrion	MassSpec	mitochondrial matrix	mass-spec
YLR084C	RAX2	N-glycosylated protein; involved in the maintenance of bud site selection during bipolar budding; localization requires Rax1p; RAX2 mRNA stability is regulated by Mpt5p	4	FALSE	0	S. cerevisiae S288C	0.043	0.0279	0.003	mitochondrion;plasma membrane	MassSpec;Gene Ontology	mitochondrial inner membrane;mitochondrial outer membrane	mass-spec
YCR010C	ADY2	Acetate transporter required for normal sporulation; phosphorylated in mitochondria; ADY2 has a paralog, ATO2, that arose from the whole genome duplication	4	FALSE	0	S. cerevisiae S288C	0.102	0.0031	0	mitochondrion;vacuole;plasma membrane	MassSpec;Gene Ontology	mitochondrial inner membrane	mass-spec
YDR263C	DIN7	Mitochondrial nuclease functioning in DNA repair and replication; modulates the stability of the mitochondrial genome, induced by exposure to mutagens, also induced during meiosis at a time nearly coincident with commitment to recombination; DIN7 has a paralog, EXO1, that arose from the whole genome duplication	1	TRUE	1	S. cerevisiae S288C	0.373	0.9536	0.012	mitochondrion;nucleus	MassSpec;GFP;Gene Ontology	-	-
YNR002C	ATO2	Putative transmembrane protein involved in export of ammonia; ammonia is a starvation signal that promotes cell death in aging colonies; phosphorylated in mitochondria; member of the TC 9.B.33 YaaH family; homolog of Y. lipolytica Gpr1p; ATO2 has a paralog, ADY2, that arose from the whole genome duplication	4	FALSE	0	S. cerevisiae S288C	0.144	0.0121	0	mitochondrion;plasma membrane	MassSpec;Gene Ontology	mitochondrial inner membrane	mass-spec
YIL077C		Putative protein of unknown function; the authentic, non-tagged protein is detected in highly purified mitochondria in high-throughput studies; deletion confers sensitivity to 4-(N-(S-glutathionylacetyl)amino) phenylarsenoxide (GSAO)	3	FALSE	3	S. cerevisiae S288C	0.047	0.01	0.003	mitochondrion	MassSpec;GFP	mitochondrial inner membrane;mitochondrial intermembrane space/mitochondrial inner membrane	mass-spec
YOL042W	NGL1	Putative endonuclease; has a domain similar to a magnesium-dependent endonuclease motif in mRNA deadenylase Ccr4p; the authentic, non-tagged protein is detected in highly purified mitochondria in high-throughput studies	3	FALSE	3	S. cerevisiae S288C	0.625	0.8977	0.508	mitochondrion	MassSpec;GFP	mitochondrial inner membrane;mitochondrial matrix/mitochondrial inner membrane	mass-spec
YNL083W	SAL1	ADP/ATP transporter; member of the Ca2+-binding subfamily of mitochondrial carriers, with two EF-hand motifs; transport activity of either Sal1p or Pet9p is critical for viability; polymorphic in different S. cerevisiae strains	3	FALSE	3	S. cerevisiae S288C	None	None	None	mitochondrion	MassSpec;GFP	-	-
YOR201C	MRM1	Ribose methyltransferase; modifies a functionally critical, conserved nucleotide in mitochondrial 21S rRNA	3	TRUE	3	S. cerevisiae S288C	0.68	0.8344	0.883	mitochondrion	MassSpec;GFP;Gene Ontology	mitochondrial inner membrane;mitochondrial matrix/mitochondrial inner membrane	mass-spec
YGR286C	BIO2	Biotin synthase; catalyzes the conversion of dethiobiotin to biotin, which is the last step of the biotin biosynthesis pathway; complements E. coli bioB mutant	3	TRUE	3	S. cerevisiae S288C	0.812	0.4382	0.825	mitochondrion	MassSpec;GFP;Gene Ontology	mitochondrial matrix/mitochondrial inner membrane;mitochondrial matrix	mass-spec
YLR142W	PUT1	Proline oxidase; nuclear-encoded mitochondrial protein involved in utilization of proline as sole nitrogen source; PUT1 transcription is induced by Put3p in the presence of proline and the absence of a preferred nitrogen source	3	TRUE	3	S. cerevisiae S288C	0.79	0.8168	0.996	mitochondrion	MassSpec;GFP;Gene Ontology	mitochondrial matrix/mitochondrial inner membrane;mitochondrial matrix	mass-spec;Gene Ontology
YNL213C	RRG9	Protein of unknown function; null mutant lacks mitochondrial DNA and cannot grow on glycerol; the authentic, non-tagged protein is detected in highly purified mitochondria in high-throughput studies	3	TRUE	3	S. cerevisiae S288C	0.786	0.7622	0.858	mitochondrion;nucleus	MassSpec;GFP;Gene Ontology	mitochondrial matrix/mitochondrial inner membrane	mass-spec
YDL104C	QRI7	Protein involved in threonylcarbamoyl adenosine biosynthesis; Sua5p and Qri7p are necessary and sufficient for RNA t6A modification in vitro; highly conserved mitochondrial protein; essential for t6A modification of mitochondrial tRNAs that decode ANN codons; similar to Kae1p and E. coli YgjD, both of which are also required for tRNA t6A modification; when directed to the cytoplasm, complements t…	3	TRUE	3	S. cerevisiae S288C	0.695	0.9878	0.588	mitochondrion	MassSpec;GFP;Gene Ontology	mitochondrial matrix/mitochondrial inner membrane	mass-spec
YHR106W	TRR2	Mitochondrial thioredoxin reductase; involved in protection against oxidative stress, required with Glr1p to maintain the redox state of Trx3p; contains active-site motif (CAVC) present in prokaryotic orthologs; binds NADPH and FAD; TRR2 has a paralog, TRR1, that arose from the whole genome duplication	3	TRUE	3	S. cerevisiae S288C	0.771	0.9324	0.996	mitochondrion	MassSpec;GFP;Gene Ontology	-	-
YPL072W	UBP16	Deubiquitinating enzyme anchored to the outer mitochondrial membrane; probably not important for general mitochondrial functioning, but may perform a more specialized function at mitochondria	3	TRUE	3	S. cerevisiae S288C	0.036	0.1117	0.054	mitochondrion	MassSpec;GFP;Gene Ontology	mitochondrial outer membrane	mass-spec;Gene Ontology
YJL131C	AIM23	Mitochondrial translation initiation factor 3 (IF3, mIF3); evolutionarily conserved; binds to E. coli ribosomes in vitro; null mutant displays severe respiratory growth defect and elevated frequency of mitochondrial genome loss	3	TRUE	3	S. cerevisiae S288C	0.373	0.7611	0.996	mitochondrion	MassSpec;GFP;Gene Ontology	mitochondrial matrix/mitochondrial inner membrane	mass-spec
YPL135W	ISU1	Conserved protein of the mitochondrial matrix; performs a scaffolding function during assembly of iron-sulfur clusters, interacts physically and functionally with yeast frataxin (Yfh1p); isu1 isu2 double mutant is inviable; ISU1 has a paralog, ISU2, that arose from the whole genome duplication	3	TRUE	3	S. cerevisiae S288C	0.927	0.9906	0.996	mitochondrion	MassSpec;GFP;Gene Ontology	mitochondrial matrix/mitochondrial inner membrane;mitochondrial matrix	mass-spec;Gene Ontology
YER170W	ADK2	Mitochondrial adenylate kinase; catalyzes the reversible synthesis of GTP and AMP from GDP and ADP; may serve as a back-up for synthesizing GTP or ADP depending on metabolic conditions; 3' sequence of ADK2 varies with strain background	3	TRUE	3	S. cerevisiae S288C	0.244	0.667	0.07	mitochondrion	MassSpec;GFP;Gene Ontology	mitochondrial inner membrane;mitochondrial matrix	Gene Ontology
YGL057C	GEP7	Protein of unknown function; null mutant exhibits a respiratory growth defect and synthetic interactions with prohibitin (phb1) and gem1; authentic, non-tagged protein is detected in highly purified mitochondria in high-throughput studies	3	TRUE	3	S. cerevisiae S288C	0.802	0.9809	0.103	mitochondrion	MassSpec;GFP;Gene Ontology	mitochondrial inner membrane;mitochondrial intermembrane space/mitochondrial inner membrane	mass-spec
YLR290C	COQ11	Putative protein of unknown function; the authentic, non-tagged protein is detected in highly purified mitochondria in high-throughput studies; YLR290C is not an essential gene	3	TRUE	3	S. cerevisiae S288C	0.362	0.9242	0.007	mitochondrion	MassSpec;GFP;Gene Ontology	mitochondrial inner membrane;mitochondrial matrix/mitochondrial inner membrane	mass-spec
YGL059W	PKP2	Mitochondrial protein kinase; negatively regulates activity of the pyruvate dehydrogenase complex by phosphorylating the ser-133 residue of the Pda1p subunit; acts in concert with kinase Pkp1p and phosphatases Ptc5p and Ptc6p; relocalizes from mitochondrion to cytoplasm upon DNA replication stress	3	TRUE	2	S. cerevisiae S288C	0.506	0.7481	0.102	mitochondrion	MassSpec;GFP;Gene Ontology	mitochondrial inner membrane;mitochondrial matrix/mitochondrial inner membrane;mitochondrial matrix	mass-spec;Gene Ontology
YMR097C	MTG1	Putative GTPase peripheral to the mitochondrial inner membrane; essential for respiratory competence, likely functions in assembly of the large ribosomal subunit, has homologs in plants and animals	3	TRUE	2	S. cerevisiae S288C	0.693	0.7437	0.012	mitochondrion	MassSpec;GFP;Gene Ontology	mitochondrial inner membrane;mitochondrial matrix/mitochondrial inner membrane	mass-spec;Gene Ontology
YGL221C	NIF3	Protein of unknown function; similar to Listeria monocytogenes major sigma factor (rpoD gene product); the authentic, non-tagged protein is detected in highly purified mitochondria in high-throughput studies	3	TRUE	2	S. cerevisiae S288C	0.54	0.9495	0.471	mitochondrion	MassSpec;GFP;Gene Ontology	-	-
YHR067W	HTD2	Mitochondrial 3-hydroxyacyl-thioester dehydratase; involved in fatty acid biosynthesis, required for respiratory growth and for normal mitochondrial morphology	3	TRUE	2	S. cerevisiae S288C	0.685	0.6258	0.727	mitochondrion	MassSpec;GFP;Gene Ontology	-	-
YGR102C	GTF1	Subunit of the trimeric GatFAB AmidoTransferase(AdT) complex; involved in the formation of Q-tRNAQ; transposon insertion mutant is salt sensitive and null mutant has growth defects; non-tagged protein is detected in purified mitochondria	3	TRUE	2	S. cerevisiae S288C	0.539	0.9053	0.586	mitochondrion	MassSpec;GFP;Gene Ontology	mitochondrial inner membrane	Gene Ontology
YKL134C	2021-10-01	Mitochondrial intermediate peptidase; cleaves destabilizing N-terminal residues of a subset of proteins upon import, after their cleavage by mitochondrial processing peptidase (Mas1p-Mas2p); may contribute to mitochondrial iron homeostasis	3	TRUE	2	S. cerevisiae S288C	0.887	0.9722	0.996	mitochondrion	MassSpec;GFP;Gene Ontology	mitochondrial inner membrane;mitochondrial matrix	mass-spec;Gene Ontology
YOR266W	PNT1	Mitochondrial integral inner membrane protein; involved in membrane insertion of C-terminus of Cox2p, interacts genetically and physically with Cox18p; deletion mutant sensitive to the anti-Pneumocystis carinii drug pentamidine	3	TRUE	2	S. cerevisiae S288C	0.396	0.147	0.012	mitochondrion	MassSpec;GFP;Gene Ontology	mitochondrial inner membrane;mitochondrial matrix/mitochondrial inner membrane	mass-spec;Gene Ontology
YDR065W	RRG1	Protein of unknown function; required for vacuolar acidification and mitochondrial genome maintenance; the authentic, non-tagged protein is detected in highly purified mitochondria in high-throughput studies	3	TRUE	2	S. cerevisiae S288C	0.703	0.8993	0.26	mitochondrion	MassSpec;GFP;Gene Ontology	mitochondrial inner membrane;mitochondrial matrix/mitochondrial inner membrane	mass-spec
YOR297C	TIM18	Component of the mitochondrial TIM22 complex; involved in insertion of polytopic proteins into the inner membrane; may mediate assembly or stability of the complex	3	TRUE	2	S. cerevisiae S288C	0.409	0.9411	0.072	mitochondrion	MassSpec;GFP;Gene Ontology	mitochondrial inner membrane;mitochondrial matrix/mitochondrial inner membrane	mass-spec;Gene Ontology
YLR090W	XDJ1	Chaperone with a role in facilitating mitochondrial protein import; ascomycete-specific member of the DnaJ-like family, closely related to Ydj1p; predicted to be C-terminally prenylated; the authentic, non-tagged protein is detected in highly purified mitochondria in high-throughput studies	3	TRUE	2	S. cerevisiae S288C	0.123	0.0653	0	mitochondrion	MassSpec;GFP;Gene Ontology	mitochondrial inner membrane;mitochondrial outer membrane	mass-spec;Gene Ontology
YPR011C		Mitochondrial transporter; major substrates are adenosine 5'-phosphosulfate (APS) and 3'-phospho-adenosine 5'-phosphosulfate (PAPS); member of the mitochondrial carrier family; the authentic, non-tagged protein is detected in highly purified mitochondria in high-throughput studies	3	TRUE	2	S. cerevisiae S288C	0.045	0.0506	0	mitochondrion	MassSpec;GFP;Gene Ontology	mitochondrial inner membrane;mitochondrial intermembrane space/mitochondrial inner membrane	mass-spec;Gene Ontology
YKL155C	RSM22	Mitochondrial ribosomal protein of the small subunit; also predicted to be an S-adenosylmethionine-dependent methyltransferase	3	TRUE	2	S. cerevisiae S288C	0.577	0.967	0.915	mitochondrion	MassSpec;GFP;Gene Ontology	mitochondrial inner membrane;mitochondrial matrix/mitochondrial inner membrane;mitochondrial matrix	mass-spec;Gene Ontology
YDL119C	HEM25	Putative mitochondrial transport protein; GFP-fusion protein is induced in response to the DNA-damaging agent MMS; the authentic, non-tagged protein is detected in purified mitochondria	3	TRUE	2	S. cerevisiae S288C	0.156	0.0913	0.011	mitochondrion	MassSpec;GFP;Gene Ontology	mitochondrial inner membrane;mitochondrial intermembrane space/mitochondrial inner membrane	mass-spec;Gene Ontology
YER061C	CEM1	Mitochondrial beta-keto-acyl synthase; possible role in fatty acid synthesis; required for mitochondrial respiration	3	TRUE	2	S. cerevisiae S288C	0.548	0.8217	0.215	mitochondrion	MassSpec;GFP;Gene Ontology	mitochondrial matrix	mass-spec
YOR228C	MCP1	Mitochondrial protein of unknown function involved in lipid homeostasis; integral membrane protein that localizes to the mitochondrial outer membrane; involved in mitochondrial morphology; interacts genetically with MDM10, and other members of the ERMES complex; contains five predicted transmembrane domains	3	TRUE	2	S. cerevisiae S288C	0.024	0.0245	0	mitochondrion	MassSpec;GFP;Gene Ontology	mitochondrial outer membrane	mass-spec;Gene Ontology
YJL062W-A	COA3	Mitochondrial protein required for cytochrome c oxidase assembly; also involved in translational regulation of Cox1p and prevention of Cox1p aggregation before assembly; located in the mitochondrial inner membrane	3	TRUE	2	S. cerevisiae S288C	0.339	0.6615	0.012	mitochondrion	MassSpec;GFP;Gene Ontology	mitochondrial inner membrane;mitochondrial intermembrane space/mitochondrial inner membrane	mass-spec;Gene Ontology
YDR204W	COQ4	Protein with a role in ubiquinone (Coenzyme Q) biosynthesis; possibly functioning in stabilization of Coq7p; located on the matrix face of the mitochondrial inner membrane; component of a mitochondrial ubiquinone-synthesizing complex	3	TRUE	2	S. cerevisiae S288C	0.919	0.9784	0.951	mitochondrion	MassSpec;GFP;Gene Ontology	mitochondrial inner membrane;mitochondrial matrix/mitochondrial inner membrane	mass-spec;Gene Ontology
YMR098C	ATP25	Mitochondrial protein required for the stability of Oli1p (Atp9p) mRNA; also required for the Oli1p ring formation; YMR098C is not an essential gene	3	TRUE	2	S. cerevisiae S288C	0.452	0.485	0.056	mitochondrion	MassSpec;GFP;Gene Ontology	mitochondrial inner membrane;mitochondrial matrix/mitochondrial inner membrane	mass-spec;Gene Ontology
YNR041C	COQ2	Para hydroxybenzoate polyprenyl transferase; catalyzes the second step in ubiquinone (coenzyme Q) biosynthesis; human COQ2, mutations in which are implicated in an increased risk of mutiple-system atrophy, is able to complement a yeast coq2 null mutant	3	TRUE	2	S. cerevisiae S288C	0.873	0.9864	0.996	mitochondrion	MassSpec;GFP;Gene Ontology	mitochondrial inner membrane;mitochondrial matrix/mitochondrial inner membrane;mitochondrial intermembrane space	mass-spec;Gene Ontology
YBL059W		Putative protein of unknown function; the authentic, non-tagged protein is detected in highly purified mitochondria in high-throughput studies; YBL059W has a paralog, YER093C-A, that arose from the whole genome duplication	3	FALSE	1	S. cerevisiae S288C	0.248	0.8382	0.395	mitochondrion	MassSpec;GFP	mitochondrial inner membrane;mitochondrial intermembrane space/mitochondrial inner membrane	mass-spec
YML061C	PIF1	DNA helicase, potent G-quadruplex DNA binder/unwinder; promotes DNA synthesis during break-induced replication (BIR); important for crossover recombination; translated from different start sites for two forms localized to either mitochondria or nucleus; nuclear form is catalytic inhibitor of telomerase; mitochondrial form involved in mitochondrial DNA repair and recombination; mutations affect Zn…	3	TRUE	0	S. cerevisiae S288C	0.728	0.9874	0.996	mitochondrion;nucleus	MassSpec;Gene Ontology	mitochondrial inner membrane	Gene Ontology
YER058W	PET117	Protein required for assembly of cytochrome c oxidase	3	TRUE	0	S. cerevisiae S288C	0.073	0.1583	0.01	mitochondrion	MassSpec;Gene Ontology	mitochondrial inner membrane;mitochondrial matrix;mitochondrial intermembrane space/mitochondrial inner membrane	mass-spec;Gene Ontology
YOR274W	MOD5	Delta 2-isopentenyl pyrophosphate:tRNA isopentenyl transferase; required for biosynthesis of isopentenyladenosine in mitochondrial and cytoplasmic tRNAs; also has a role in tRNA gene-mediated silencing; gene encodes two isozymic forms; converts to a prion form, prion conversion contributes to azole antifungal resistance by upregulating ergosterol biosynthesis; homolog of human TRIT1, a mutation i…	3	TRUE	0	S. cerevisiae S288C	0.226	0.7779	0.026	cytosol;mitochondrion;nucleus	MassSpec;Gene Ontology	mitochondrial matrix/mitochondrial inner membrane	mass-spec
YNL200C		NADHX epimerase; catalyzes isomerization of (R)- and (S)-NADHX; homologous to AIBP in mammals and the N- terminal domain of YjeF in E.coli; enzyme is widespread in eukaryotes, prokaryotes and archaea; the authentic, non-tagged protein is detected in highly purified mitochondria in high-throughput studies	3	TRUE	0	S. cerevisiae S288C	0.049	0.2088	0.003	mitochondrion	MassSpec;Gene Ontology	mitochondrial matrix	mass-spec
YPL206C	PGC1	Phosphatidyl Glycerol phospholipase C; regulates the phosphatidylglycerol (PG) content via a phospholipase C-type degradation mechanism; contains glycerophosphodiester phosphodiesterase motifs	3	TRUE	0	S. cerevisiae S288C	0.284	0.184	0.003	mitochondrion	MassSpec;Gene Ontology	mitochondrial outer membrane	mass-spec
YKL067W	YNK1	Nucleoside diphosphate kinase; catalyzes the transfer of gamma phosphates from nucleoside triphosphates, usually ATP, to nucleoside diphosphates by a mechanism that involves formation of an autophosphorylated enzyme intermediate; protein abundance increases in response to DNA replication stress	3	TRUE	0	S. cerevisiae S288C	0.264	0.0999	0.012	cytosol;mitochondrion	MassSpec;Gene Ontology	intermembrane space;mitochondrial intermembrane space;mitochondrial intermembrane space/mitochondrial inner membrane	mass-spec;Gene Ontology
YDL126C	CDC48	AAA ATPase; subunit of polyubiquitin-selective segregase complex involved in ERAD, cell wall integrity during heat stress, mitotic spindle disassembly; subunit of complex involved in mitochondria-associated degradation; role in mobilizing membrane bound transcription factors by regulated ubiquitin/proteasome-dependent processing, in macroautophagy, PMN, RAD, ribophagy, homotypic ER membrane fusio…	3	TRUE	0	S. cerevisiae S288C	0.055	0.0025	0	cytosol;mitochondrion;nucleus;endoplasmic reticulum	MassSpec;Gene Ontology	mitochondrial outer membrane	mass-spec;Gene Ontology
YNL208W		Protein of unknown function; may interact with ribosomes, based on co-purification experiments; authentic, non-tagged protein is detected in purified mitochondria in high-throughput studies; potential orthologs found in other fungi	3	TRUE	0	S. cerevisiae S288C	0.077	0.0016	0	mitochondrion	MassSpec;Gene Ontology	mitochondrial matrix	mass-spec
YKL187C		Protein required for fatty acid uptake; protein abundance increases in cortical patches in response to oleate exposure; the authentic, non-tagged protein is detected in a phosphorylated state in highly purified mitochondria in high-throughput studies; FAT3 has a paralog, YLR413W, that arose from the whole genome duplication	3	TRUE	0	S. cerevisiae S288C	0.018	0.2234	0.006	mitochondrion;plasma membrane	MassSpec;Gene Ontology	mitochondrial inner membrane	mass-spec
YDR393W	SHE9	Protein required for normal mitochondrial morphology; mitochondrial inner membrane protein; may be involved in fission of the inner membrane; forms a homo-oligomeric complex	3	TRUE	0	S. cerevisiae S288C	0.865	0.5117	0.987	mitochondrion	MassSpec;Gene Ontology	mitochondrial inner membrane	mass-spec;Gene Ontology
YCR004C	YCP4	Protein of unknown function; has sequence and structural similarity to flavodoxins; predicted to be palmitoylated; the authentic, non-tagged protein is detected in highly purified mitochondria in high-throughput studies	3	TRUE	0	S. cerevisiae S288C	0.058	0.0614	0	mitochondrion	MassSpec;Gene Ontology	mitochondrial inner membrane	mass-spec
YOL053W	AIM39	Putative protein of unknown function; null mutant displays elevated frequency of mitochondrial genome loss	3	TRUE	0	S. cerevisiae S288C	0.176	0.078	0.028	mitochondrion	MassSpec;Gene Ontology	mitochondrial inner membrane;mitochondrial intermembrane space/mitochondrial inner membrane	mass-spec
Q0105	COB	Cytochrome b; mitochondrially encoded subunit of the ubiquinol-cytochrome c reductase complex which includes Cobp, Rip1p, Cyt1p, Cor1p, Qcr2p, Qcr6p, Qcr7p, Qcr8p, Qcr9p, and Qcr10p	3	TRUE	0	S. cerevisiae S288C	0.126	0.1863	0.008	mitochondrion	MassSpec;Gene Ontology	mitochondrial inner membrane	Gene Ontology
YOL008W	COQ10	Coenzyme Q (ubiquinone) binding protein; functions in the delivery of Q<sub>6</sub> to its proper location for electron transport during respiration; START domain protein with homologs in bacteria and eukaryotes	3	TRUE	0	S. cerevisiae S288C	0.846	0.979	0.996	mitochondrion	MassSpec;Gene Ontology	mitochondrial inner membrane	mass-spec;Gene Ontology
YHR063C	PAN5	2-dehydropantoate 2-reductase; part of the pantothenic acid pathway, structurally homologous to E. coli panE	3	FALSE	0	S. cerevisiae S288C	0.111	0.5267	0	mitochondrion	MassSpec	mitochondrial matrix	mass-spec
YHL014C	YLF2	Protein of unknown function; has weak similarity to E. coli GTP-binding protein gtp1; the authentic, non-tagged protein is detected in highly purified mitochondria in high-throughput studies	3	FALSE	1	S. cerevisiae S288C	0.582	0.5223	0.012	mitochondrion	MassSpec;GFP	mitochondrial inner membrane;mitochondrial matrix/mitochondrial inner membrane	mass-spec
YDL027C	MRX9	Putative protein of unknown function; the authentic, non-tagged protein is detected in highly purified mitochondria in high-throughput studies; YDL027C is not an essential gene	3	TRUE	1	S. cerevisiae S288C	0.516	0.9944	0.309	mitochondrion	MassSpec;GFP;Gene Ontology	mitochondrial inner membrane;mitochondrial matrix/mitochondrial inner membrane	mass-spec
YMR228W	MTF1	Mitochondrial RNA polymerase specificity factor; has structural similarity to S-adenosylmethionine-dependent methyltransferases and functional similarity to bacterial sigma-factors; Mtf1p interacts with and stabilizes the Rpo41p-promoter complex, enhancing DNA bending and melting to facilitate pre-initiation open complex formation	3	TRUE	1	S. cerevisiae S288C	0.095	0.2032	0.012	mitochondrion	MassSpec;GFP;Gene Ontology	mitochondrial inner membraneintermembrane space;mitochondrial intermembrane space;mitochondrial matrix	mass-spec;Gene Ontology
YOR147W	MDM32	Mitochondrial inner membrane protein with similarity to Mdm31p; required for normal mitochondrial morphology and inheritance; interacts genetically with MMM1, MDM10, MDM12, and MDM34; variation between SK1 and S288C at residues 182 and 262 impacts invasive growth and mitochondrial network structure	2	TRUE	2	S. cerevisiae S288C	0.837	0.9982	0.998	mitochondrion	MassSpec;GFP;Gene Ontology	mitochondrial inner membrane;mitochondrial outer membrane	mass-spec;Gene Ontology
YHR002W	LEU5	Mitochondrial carrier protein; involved in the accumulation of CoA in the mitochondrial matrix; homolog of human Graves disease protein; does not encode an isozyme of Leu4p, as first hypothesized	3	TRUE	1	S. cerevisiae S288C	0.074	0.3704	0	mitochondrion	MassSpec;GFP;Gene Ontology	mitochondrial inner membrane;mitochondrial intermembrane space/mitochondrial inner membrane	mass-spec;Gene Ontology
YJR122W	IBA57	Protein involved in incorporating iron-sulfur clusters into proteins; mitochondrial matrix protein; involved in the incorporation of iron-sulfur clusters into mitochondrial aconitase-type proteins; activates the radical-SAM family members Bio2p and Lip5p; interacts with Ccr4p in the two-hybrid system	3	TRUE	1	S. cerevisiae S288C	0.908	0.9823	0.996	mitochondrion	MassSpec;GFP;Gene Ontology	mitochondrial matrix/mitochondrial inner membrane;mitochondrial matrix	mass-spec;Gene Ontology
YAR035W	YAT1	Outer mitochondrial carnitine acetyltransferase; minor ethanol-inducible enzyme involved in transport of activated acyl groups from the cytoplasm into the mitochondrial matrix; phosphorylated	3	TRUE	1	S. cerevisiae S288C	0.524	0.065	0.05	mitochondrion	MassSpec;GFP;Gene Ontology	mitochondrial inner membrane	Gene Ontology
YOR045W	TOM6	Component of the TOM (translocase of outer membrane) complex; responsible for recognition and initial import steps for all mitochondrially directed proteins; promotes assembly and stability of the TOM complex	3	TRUE	1	S. cerevisiae S288C	0.461	0.0172	0	mitochondrion	MassSpec;GFP;Gene Ontology	mitochondrial outer membrane	mass-spec;Gene Ontology
YOR022C		Putative carboxylic ester hydrolase; similar to bovine phospholipase A1; the authentic, non-tagged protein is detected in highly purified mitochondria in high-throughput studies	3	TRUE	1	S. cerevisiae S288C	0.891	0.919	0.737	mitochondrion	MassSpec;GFP;Gene Ontology	mitochondrial inner membrane;mitochondrial matrix/mitochondrial inner membrane;mitochondrial matrix	mass-spec;Gene Ontology
YPR033C	HTS1	Cytoplasmic and mitochondrial histidine tRNA synthetase; efficient mitochondrial localization requires both a presequence and an amino-terminal sequence; mutations in human ortholog HARS2 are associated with Perrault syndrome	3	TRUE	1	S. cerevisiae S288C	0.846	0.9879	0.996	mitochondrion	MassSpec;GFP;Gene Ontology	mitochondrial inner membrane;mitochondrial matrix/mitochondrial inner membrane	mass-spec
YNR036C	MRPS12	Mitochondrial protein; may interact with ribosomes based on co-purification experiments; similar to E. coli and human mitochondrial S12 ribosomal proteins	3	TRUE	1	S. cerevisiae S288C	0.903	0.9992	0.956	mitochondrion	MassSpec;GFP;Gene Ontology	mitochondrial matrix/mitochondrial inner membrane;mitochondrial matrix	mass-spec;Gene Ontology
YAL054C	ACS1	Acetyl-coA synthetase isoform; along with Acs2p, acetyl-coA synthetase isoform is the nuclear source of acetyl-coA for histone acetylation; expressed during growth on nonfermentable carbon sources and under aerobic conditions	3	TRUE	1	S. cerevisiae S288C	0.109	0.0206	0	cytosol;mitochondrion;nucleus;endoplasmic reticulum	MassSpec;GFP;Gene Ontology	mitochondrial inner membrane	mass-spec
YGL256W	ADH4	Alcohol dehydrogenase isoenzyme type IV; dimeric enzyme demonstrated to be zinc-dependent despite sequence similarity to iron-activated alcohol dehydrogenases; transcription is induced in response to zinc deficiency	3	TRUE	1	S. cerevisiae S288C	0.053	0.0438	0	cytosol;mitochondrion	MassSpec;GFP;Gene Ontology	mitochondrial matrix	mass-spec
YGR150C	CCM1	Mitochondrial 15S rRNA-binding protein; required for intron removal of COB and COX1 pre-mRNAs; has separable roles in stabilizing mitochondrial 15S rRNA and in maturation of the COB and COX1 mRNAs; contains pentatricopeptide repeat (PPR) motifs; mutant is respiratory deficient and has defective plasma membrane electron transport	3	TRUE	1	S. cerevisiae S288C	0.655	0.8414	0.109	mitochondrion	MassSpec;GFP;Gene Ontology	mitochondrial inner membrane;mitochondrial matrix/mitochondrial inner membrane	mass-spec
YLL001W	DNM1	Dynamin-related GTPase involved in mitochondrial organization; required for mitochondrial fission and morphology; assembles on the cytoplasmic face of mitochondrial tubules at sites at which division will occur; also participates in endocytosis and regulating peroxisome abundance	3	TRUE	1	S. cerevisiae S288C	0.028	0.0654	0	cytosol;mitochondrion;peroxisome	MassSpec;GFP;Gene Ontology	mitochondrial outer membrane	Gene Ontology
YLR253W	MCP2	Mitochondrial protein of unknown function involved in lipid homeostasis; integral membrane protein that localizes to the mitochondrial inner membrane; involved in mitochondrial morphology; non-essential gene which interacts genetically with MDM10, and other members of the ERMES complex; transcription is periodic during the metabolic cycle; homologous to human aarF domain containing kinase, ADCK1	3	TRUE	1	S. cerevisiae S288C	0.823	0.9604	0.45	mitochondrion	MassSpec;GFP;Gene Ontology	mitochondrial inner membrane;mitochondrial intermembrane space/mitochondrial inner membrane	mass-spec;Gene Ontology
YHR100C	GEP4	Mitochondrial phosphatidylglycerophosphatase (PGP phosphatase); dephosphorylates phosphatidylglycerolphosphate to generate phosphatidylglycerol, an essential step during cardiolipin biosynthesis; null mutant is sensitive to tunicamycin, DTT	3	TRUE	1	S. cerevisiae S288C	0.2	0.5951	0.012	mitochondrion	MassSpec;GFP;Gene Ontology	mitochondrial inner membrane;mitochondrial matrix/mitochondrial inner membrane;mitochondrial matrix	mass-spec;Gene Ontology
YOR161C	PNS1	Protein of unknown function; has similarity to Torpedo californica tCTL1p, which is postulated to be a choline transporter, neither null mutation nor overexpression affects choline transport	1	FALSE	1	S. cerevisiae S288C	0.249	0.0021	0	mitochondrion;plasma membrane	MassSpec;GFP;Gene Ontology	mitochondrial inner membrane	mass-spec
YDL215C	GDH2	NAD(+)-dependent glutamate dehydrogenase; degrades glutamate to ammonia and alpha-ketoglutarate; expression sensitive to nitrogen catabolite repression and intracellular ammonia levels; genetically interacts with GDH3 by suppressing stress-induced apoptosis	3	FALSE	0	S. cerevisiae S288C	0.194	0.0352	0	mitochondrion	MassSpec	mitochondrial inner membrane	mass-spec
YJL209W	CBP1	Mitochondrial protein, regulator of COB mRNA stability and translation; interacts with the 5'-untranslated region of the COB mRNA; found in a complex at the inner membrane along with Pet309p; localizes to mitochondrial foci upon DNA replication stress	2	TRUE	4	S. cerevisiae S288C	0.891	0.9695	0.784	mitochondrion	MassSpec;GFP;Gene Ontology	mitochondrial inner membrane;mitochondrial matrix/mitochondrial inner membrane	mass-spec;Gene Ontology
YDR538W	PAD1	Phenylacrylic acid decarboxylase; confers resistance to cinnamic acid, decarboxylates aromatic carboxylic acids to the corresponding vinyl derivatives; also has mRNA binding activity; homolog of E. coli UbiX	2	TRUE	3	S. cerevisiae S288C	0.795	0.9797	0.809	mitochondrion	MassSpec;GFP;Gene Ontology	-	-
YGR257C	MTM1	Mitochondrial protein of the mitochondrial carrier family; high affinity pyridoxal 5&#8242;-phosphate transporter; involved in mitochondrial iron homeostasis and in activating mitochondrial Sod2p by facilitating insertion of an essential manganese cofactor	2	TRUE	3	S. cerevisiae S288C	0.227	0.5979	0.047	mitochondrion	MassSpec;GFP;Gene Ontology	mitochondrial inner membrane;mitochondrial intermembrane space/mitochondrial inner membrane	mass-spec;Gene Ontology
YNL211C	MRX7	Putative protein of unknown function; green fluorescent protein (GFP)-fusion protein localizes to mitochondria; YNL211C is not an essential gene	2	TRUE	3	S. cerevisiae S288C	0.345	0.6028	0.138	mitochondrion	MassSpec;GFP;Gene Ontology	mitochondrial inner membrane;mitochondrial matrix/mitochondrial inner membrane	mass-spec
YGL226W	MTC3	Protein of unknown function; green fluorescent protein (GFP)-fusion protein localizes to the mitochondrion; mtc3 is synthetically sick with cdc13-1	2	TRUE	3	S. cerevisiae S288C	0.831	0.7847	0.645	mitochondrion	MassSpec;GFP;Gene Ontology	mitochondrial inner membrane;mitochondrial intermembrane space/mitochondrial inner membrane	mass-spec;Gene Ontology
YPL168W	MRX4	Putative protein of unknown function; green fluorescent protein (GFP)-fusion protein localizes to the mitochondrion; expression may be cell cycle-regulated	2	TRUE	3	S. cerevisiae S288C	0.542	0.9441	0.686	mitochondrion	MassSpec;GFP;Gene Ontology	mitochondrial inner membrane;mitochondrial matrix/mitochondrial inner membrane	mass-spec
YJL147C	MRX5	Mitochondrial protein of unknown function; homozygous diploid deletion strain has a sporulation defect characterized by elevated dityrosine in the soluble fraction; expression induced by calcium shortage; YJL147W is a non-essential gene	2	TRUE	3	S. cerevisiae S288C	0.394	0.9507	0.976	mitochondrion	MassSpec;GFP;Gene Ontology	mitochondrial inner membrane;mitochondrial matrix/mitochondrial inner membrane	mass-spec
YPR116W	RRG8	Putative protein of unknown function; required for mitochondrial genome maintenance; null mutation results in a decrease in plasma membrane electron transport	2	TRUE	3	S. cerevisiae S288C	0.306	0.3664	0.037	mitochondrion	MassSpec;GFP;Gene Ontology	mitochondrial inner membrane;Matrix/mitochondrial inner membrane	mass-spec
YPL252C	YAH1	Ferredoxin of the mitochondrial matrix; required for formation of cellular iron-sulfur proteins; involved in heme A biosynthesis; homologous to human adrenodoxin	2	TRUE	3	S. cerevisiae S288C	0.963	0.9938	0.984	mitochondrion	MassSpec;GFP;Gene Ontology	mitochondrial matrix	mass-spec;Gene Ontology
YKL055C	OAR1	Mitochondrial 3-oxoacyl-[acyl-carrier-protein] reductase; may comprise a type II mitochondrial fatty acid synthase along with Mct1p	2	TRUE	3	S. cerevisiae S288C	0.244	0.9166	0.404	mitochondrion	MassSpec;GFP;Gene Ontology	mitochondrial inner membrane;mitochondrial matrix/mitochondrial inner membrane	mass-spec
YLL027W	ISA1	Protein required for maturation of mitochondrial [4Fe-4S] proteins; functions in a complex with Isa2p and possibly Iba57p; isa1 deletion causes loss of mitochondrial DNA and respiratory deficiency; depletion reduces growth on nonfermentable carbon sources; functional ortholog of bacterial A-type ISC proteins	2	TRUE	3	S. cerevisiae S288C	0.863	0.9776	0.98	mitochondrion	MassSpec;GFP;Gene Ontology	mitochondrial matrix/mitochondrial inner membrane;mitochondrial matrix	mass-spec;Gene Ontology
YNL328C	MDJ2	Constituent of the mitochondrial import motor; associated with the presequence translocase; function overlaps with that of Pam18p; stimulates the ATPase activity of Ssc1p to drive mitochondrial import; contains a J domain	2	TRUE	3	S. cerevisiae S288C	0.059	0.5005	0.003	mitochondrion	MassSpec;GFP;Gene Ontology	mitochondrial inner membrane;mitochondrial matrix/mitochondrial inner membrane	mass-spec;Gene Ontology
YKL011C	CCE1	Mitochondrial cruciform cutting endonuclease; cleaves Holliday junctions formed during recombination of mitochondrial DNA; CCE1 has a paralog, MRS1, that arose from the whole genome duplication	2	TRUE	3	S. cerevisiae S288C	0.084	0.6068	0.03	mitochondrion	MassSpec;GFP;Gene Ontology	mitochondrial inner membrane	mass-spec;Gene Ontology
YOR236W	DFR1	Dihydrofolate reductase involved in tetrahydrofolate biosynthesis; required for respiratory metabolism	2	FALSE	2	S. cerevisiae S288C	0.039	0.0513	0.028	cytosol;mitochondrion	MassSpec;GFP;Gene Ontology	mitochondrial matrix	mass-spec
YCR079W	PTC6	Mitochondrial type 2C protein phosphatase (PP2C); has similarity to mammalian PP1Ks; involved in mitophagy; null mutant is sensitive to rapamycin and has decreased phosphorylation of the Pda1 subunit of pyruvate dehydrogenase	2	TRUE	2	S. cerevisiae S288C	0.364	0.8409	0.014	mitochondrion	MassSpec;GFP;Gene Ontology	mitochondrial matrix/mitochondrial inner membrane;mitochondrial intermembrane space;mitochondrial matrix	mass-spec;Gene Ontology
YOR130C	ORT1	Ornithine transporter of the mitochondrial inner membrane; exports ornithine from mitochondria as part of arginine biosynthesis; human ortholog is associated with hyperammonaemia-hyperornithinaemia-homocitrullinuria (HHH) syndrome	2	TRUE	2	S. cerevisiae S288C	0.044	0.039	0	mitochondrion	MassSpec;GFP;Gene Ontology	mitochondrial inner membrane	mass-spec;Gene Ontology
YPL159C	PET20	Mitochondrial protein; required for respiratory growth under some conditions and for stability of the mitochondrial genome	2	TRUE	2	S. cerevisiae S288C	0.899	0.9956	0.998	mitochondrion	MassSpec;GFP;Gene Ontology	mitochondrial matrix	mass-spec
YDL033C	SLM3	tRNA-specific 2-thiouridylase; responsible for 2-thiolation of the wobble base of mitochondrial tRNAs; human ortholog is implicated in myoclonus epilepsy associated with ragged red fibers (MERRF)	2	TRUE	2	S. cerevisiae S288C	0.92	0.8726	0.575	mitochondrion	MassSpec;GFP;Gene Ontology	mitochondrial matrix	Gene Ontology
YKR087C	OMA1	Metalloendopeptidase of the mitochondrial inner membrane; important for adaptive responses to various homeostatic insults and preservation of normal mitochondrial function under damage-eliciting conditions; involved in turnover of membrane-embedded proteins; mediates degradation of Cox1p in coa2 mutant cells; member of a family of predicted membrane-bound metallopeptidases in prokaryotes and high…	2	TRUE	2	S. cerevisiae S288C	0.685	0.9575	0.94	mitochondrion	MassSpec;GFP;Gene Ontology	mitochondrial inner membrane;mitochondrial intermembrane space/mitochondrial inner membrane	mass-spec;Gene Ontology
YJL071W	ARG2	Acetylglutamate synthase (glutamate N-acetyltransferase); mitochondrial enzyme that catalyzes the first step in the biosynthesis of the arginine precursor ornithine; forms a complex with Arg5,6p	2	TRUE	2	S. cerevisiae S288C	0.222	0.5514	0.437	mitochondrion	MassSpec;GFP;Gene Ontology	mitochondrial matrix/mitochondrial inner membrane;mitochondrial matrix	mass-spec;Gene Ontology
YDL107W	MSS2	Peripherally bound inner membrane protein of the mitochondrial matrix; involved in membrane insertion of C-terminus of Cox2p, interacts genetically and physically with Cox18p	2	TRUE	2	S. cerevisiae S288C	0.437	0.7688	0.546	mitochondrion	MassSpec;GFP;Gene Ontology	mitochondrial inner membrane;mitochondrial matrix/mitochondrial inner membrane;mitochondrial matrix	mass-spec;Gene Ontology
YHR162W	MPC2	Highly conserved subunit of the mitochondrial pyruvate carrier; a mitochondrial inner membrane complex comprised of Mpc1p and either Mpc2p or Mpc3p mediates mitochondrial pyruvate uptake; more highly expressed in glucose-containing minimal medium than in lactate-containing medium; MPC2 has a paralog, FMP43, that arose from the whole genome duplication	2	TRUE	2	S. cerevisiae S288C	0.612	0.966	0.355	mitochondrion	MassSpec;GFP;Gene Ontology	mitochondrial inner membrane;mitochondrial intermembrane space/mitochondrial inner membrane	mass-spec;Gene Ontology
YKL162C		Putative protein of unknown function; green fluorescent protein (GFP)-fusion protein localizes to the mitochondrion	2	TRUE	2	S. cerevisiae S288C	0.323	0.1068	0.146	mitochondrion	MassSpec;GFP;Gene Ontology	mitochondrial inner membrane	mass-spec
YGR101W	PCP1	Mitochondrial serine protease; required for the processing of various mitochondrial proteins and maintenance of mitochondrial DNA and morphology; belongs to the rhomboid-GlpG superfamily of intramembrane peptidases	2	TRUE	2	S. cerevisiae S288C	0.924	0.9943	0.99	mitochondrion	MassSpec;GFP;Gene Ontology	mitochondrial inner membrane;mitochondrial matrix/mitochondrial inner membrane	mass-spec;Gene Ontology
YDR185C	UPS3	Mitochondrial protein of unknown function; similar to Ups1p and Ups2p which are involved in regulation of mitochondrial cardiolipin and phosphatidylethanolamine levels; null is viable but interacts synthetically with ups1 and ups2 mutations; UPS3 has a paralog, UPS2, that arose from the whole genome duplication	2	TRUE	2	S. cerevisiae S288C	0.083	0.0385	0.019	mitochondrion	MassSpec;GFP;Gene Ontology	mitochondrial inner membrane;mitochondrial intermembrane space;mitochondrial intermembrane space/mitochondrial inner membrane	mass-spec;Gene Ontology
YOR305W	RRG7	Protein of unknown function; green fluorescent protein (GFP)-fusion protein localizes to the mitochondrion; deletion confers sensitivity to 4-(N-(S-glutathionylacetyl)amino) phenylarsenoxide (GSAO); YOR305W is not an essential gene	2	TRUE	2	S. cerevisiae S288C	0.684	0.745	0.566	mitochondrion	MassSpec;GFP;Gene Ontology	mitochondrial inner membrane	mass-spec
YKL138C	MRPL31	Mitochondrial ribosomal protein of the large subunit	2	TRUE	2	S. cerevisiae S288C	0.621	0.7235	0.996	mitochondrion	MassSpec;GFP;Gene Ontology	mitochondrial inner membrane;mitochondrial matrix/mitochondrial inner membrane;mitochondrial matrix	mass-spec;Gene Ontology
YDR115W		Putative mitochondrial ribosomal protein of the large subunit; similar to E. coli L34 ribosomal protein; required for respiratory growth, as are most mitochondrial ribosomal proteins; protein increases in abundance and relocalizes to the plasma membrane upon DNA replication stress	2	TRUE	2	S. cerevisiae S288C	0.915	0.9997	0.987	mitochondrion	MassSpec;GFP;Gene Ontology	mitochondrial matrix	Gene Ontology
YNL122C		Putative protein of unknown function; green fluorescent protein (GFP)-fusion protein localizes to mitochondria; YNL122C is not an essential gene	2	TRUE	2	S. cerevisiae S288C	0.416	0.9979	0.1	mitochondrion	MassSpec;GFP;Gene Ontology	mitochondrial inner membrane;mitochondrial matrix/mitochondrial inner membrane;mitochondrial matrix	mass-spec;Gene Ontology
YLR283W		Putative protein of unknown function; green fluorescent protein (GFP)-fusion protein localizes to mitochondria; YLR283W is not an essential gene	2	TRUE	2	S. cerevisiae S288C	0.94	0.9652	0.991	mitochondrion	MassSpec;GFP;Gene Ontology	mitochondrial inner membrane;mitochondrial intermembrane space/mitochondrial inner membrane	mass-spec
YPL107W		Putative protein of unknown function; green fluorescent protein (GFP)-fusion protein localizes to mitochondria; YPL107W is not an essential gene	2	TRUE	2	S. cerevisiae S288C	0.871	0.9735	0.146	mitochondrion	MassSpec;GFP;Gene Ontology	mitochondrial matrix/mitochondrial inner membrane;mitochondrial matrix	mass-spec
YLR281C		Putative protein of unknown function; green fluorescent protein (GFP)-fusion protein localizes to mitochondria; YLR281C is not an essential gene	2	TRUE	2	S. cerevisiae S288C	0.682	0.9013	0.894	mitochondrion	MassSpec;GFP;Gene Ontology	mitochondrial matrix	mass-spec;Gene Ontology
YEL006W	YEA6	Putative mitochondrial NAD+ transporter; member of the mitochondrial carrier subfamily (see also YIA6); has putative human ortholog; YEA6 has a paralog, YIA6, that arose from the whole genome duplication	2	TRUE	2	S. cerevisiae S288C	0.099	0.0225	0.009	mitochondrion	MassSpec;GFP;Gene Ontology	mitochondrial inner membrane;mitochondrial intermembrane space/mitochondrial inner membrane	mass-spec;Gene Ontology
YNL081C	SWS2	Putative mitochondrial ribosomal protein of the small subunit; has similarity to E. coli S13 ribosomal protein; participates in controlling sporulation efficiency; localizes to vacuole in response to H2O2	2	TRUE	2	S. cerevisiae S288C	0.137	0.3498	0.052	cytosol;mitochondrion	MassSpec;GFP;Gene Ontology	mitochondrial matrix/mitochondrial inner membrane	mass-spec
YHR011W	DIA4	Probable mitochondrial seryl-tRNA synthetase; mutant displays increased invasive and pseudohyphal growth	2	TRUE	2	S. cerevisiae S288C	0.633	0.7884	0.832	mitochondrion	MassSpec;GFP;Gene Ontology	mitochondrial inner membrane;mitochondrial matrix	mass-spec;Gene Ontology
YPL183W-A	RTC6	Protein involved in translation; mutants have defects in biogenesis of nuclear ribosomes; sequence similar to prokaryotic ribosomal protein L36, may be a mitochondrial ribosomal protein; protein abundance increases in response to DNA replication stress	2	TRUE	2	S. cerevisiae S288C	0.711	0.9899	0.581	mitochondrion	MassSpec;GFP;Gene Ontology	mitochondrial inner membrane;mitochondrial matrix/mitochondrial inner membrane;mitochondrial matrix	mass-spec;Gene Ontology
YGR046W	TAM41	Mitochondrial phosphatidate cytidylyltransferase (CDP-DAG synthase); required for cardiolipin biosynthesis; viability of null mutant is strain-dependent; mRNA is targeted to the bud; mutant displays defect in mitochondrial protein import, likely due to altered membrane lipid composition	2	TRUE	2	S. cerevisiae S288C	0.603	0.9863	0.985	mitochondrion	MassSpec;GFP;Gene Ontology	mitochondrial inner membrane;mitochondrial matrix/mitochondrial inner membrane;mitochondrial matrix	mass-spec;Gene Ontology
YMR003W	AIM34	Protein of unknown function; GFP-fusion protein localizes to the mitochondria; null mutant is viable and displays reduced frequency of mitochondrial genome loss	2	TRUE	2	S. cerevisiae S288C	0.685	0.8764	0.277	mitochondrion	MassSpec;GFP;Gene Ontology	mitochondrial inner membrane;mitochondrial matrix/mitochondrial inner membrane	mass-spec
YMR064W	AEP1	Protein required for expression of the mitochondrial OLI1 gene; mitochondrial OLI1 gene encodes subunit 9 of F1-F0 ATP synthase	2	TRUE	2	S. cerevisiae S288C	0.443	0.9753	0.171	mitochondrion	MassSpec;GFP;Gene Ontology	mitochondrial inner membrane;mitochondrial matrix/mitochondrial inner membrane	mass-spec
YBR163W	EXO5	Mitochondrial 5'-3' exonuclease and sliding exonuclease; required for mitochondrial genome maintenance; distantly related to the RecB nuclease domain of bacterial RecBCD recombinases; may be regulated by the transcription factor Ace2	2	TRUE	2	S. cerevisiae S288C	0.775	0.7918	0.728	mitochondrion	MassSpec;GFP;Gene Ontology	mitochondrial inner membrane;mitochondrial matrix/mitochondrial inner membrane	mass-spec
YHR059W	FYV4	Protein of unknown function; required for survival upon exposure to K1 killer toxin	2	TRUE	2	S. cerevisiae S288C	0.855	0.9569	0.999	mitochondrion	MassSpec;GFP;Gene Ontology	mitochondrial matrix/mitochondrial inner membrane;mitochondrial matrix	mass-spec
YDL164C	CDC9	DNA ligase found in the nucleus and mitochondria; an essential enzyme that joins Okazaki fragments during DNA replication; also acts in ribonucleotide excision repair, base excision repair, and recombination,	2	TRUE	2	S. cerevisiae S288C	0.941	0.9627	0.954	mitochondrion;nucleus	MassSpec;GFP;Gene Ontology	mitochondrial inner membrane;mitochondrial intermembrane space/mitochondrial inner membrane	mass-spec
YGR062C	COX18	Protein required for membrane insertion of C-terminus of Cox2p; mitochondrial integral inner membrane protein; interacts genetically and physically with Mss2p and Pnt1p; similar to S. cerevisiae Oxa1, N. crassa Oxa2p, and E. coli YidC	2	TRUE	2	S. cerevisiae S288C	0.839	0.9555	0.996	mitochondrion	MassSpec;GFP;Gene Ontology	mitochondrial inner membrane;mitochondrial matrix/mitochondrial inner membrane	mass-spec;Gene Ontology
YOR226C	ISU2	Protein required for synthesis of iron-sulfur proteins; localized to the mitochondrial matrix; performs a scaffolding function in mitochondria during Fe/S cluster assembly; involved in Fe-S cluster assembly for both mitochondrial and cytosolic proteins; isu1 isu2 double mutant is inviable; protein abundance increases in response to DNA replication stress; evolutionarily conserved; ISU2 has a para…	2	TRUE	2	S. cerevisiae S288C	0.826	0.9574	0.954	mitochondrion	MassSpec;GFP;Gene Ontology	mitochondrial matrix/mitochondrial inner membrane;mitochondrial matrix	mass-spec;Gene Ontology
YGL219C	MDM34	Mitochondrial component of the ERMES complex; links the ER to mitochondria and may promote inter-organellar calcium and phospholipid exchange as well as coordinating mitochondrial DNA replication and growth; required for mitophagy; ERMES complex is often co-localized with peroxisomes and with concentrated areas of pyruvate dehydrogenase	4	TRUE	1	S. cerevisiae S288C	0.219	0.2299	0	mitochondrion;endoplasmic reticulum	MassSpec;GFP;Gene Ontology	mitochondrial outer membrane	mass-spec;Gene Ontology
YLR289W	GUF1	Mitochondrial matrix GTPase; associates with mitochondrial ribosomes; important for translation under temperature and nutrient stress; may have a role in translational fidelity; similar to bacterial LepA elongation factor	2	TRUE	2	S. cerevisiae S288C	0.911	0.9388	0.576	mitochondrion	MassSpec;GFP;Gene Ontology	mitochondrial inner membrane;mitochondrial matrix/mitochondrial inner membrane;mitochondrial matrix	mass-spec;Gene Ontology
YPR061C	JID1	Probable Hsp40p co-chaperone; has a DnaJ-like domain and appears to be involved in ER-associated degradation of misfolded proteins containing a tightly folded cytoplasmic domain; inhibits replication of Brome mosaic virus in S. cerevisiae	2	TRUE	2	S. cerevisiae S288C	0.034	0.1141	0.041	mitochondrion	MassSpec;GFP;Gene Ontology	-	-
YGL023C	PIB2	Protein of unknown function; contains FYVE domain; similar to Fab1 and Vps27	2	FALSE	1	S. cerevisiae S288C	0.046	0.081	0	mitochondrion;vacuole	MassSpec;GFP;Gene Ontology	-	-
YJR111C		Putative protein of unknown function; green fluorescent protein (GFP)-fusion protein localizes to the mitochondria	2	FALSE	1	S. cerevisiae S288C	0.281	0.3703	0.075	mitochondrion;peroxisome	MassSpec;GFP;Gene Ontology	-	-
YLR132C	USB1	Putative phosphodiesterase specific for U6 snRNA 3' end modification; trims the 3' poly(u) tract to leave a terminal 3' phosphate; human homolog, hUSB1 (aka C16orf57) produces a 2',3' cyclic phosphate; mutations in hUSB1 are associated with a rare skin condition (OMIM 604173); essential protein that localizes to the nucleus and mitochondria; overexpression suppresses the respiratory defects of ox…	2	TRUE	1	S. cerevisiae S288C	0.072	0.0146	0	mitochondrion;nucleus	MassSpec;GFP;Gene Ontology	-	-
YJR062C	NTA1	Amidase; removes the amide group from N-terminal asparagine and glutamine residues to generate proteins with N-terminal aspartate and glutamate residues that are targets of ubiquitin-mediated degradation	2	FALSE	1	S. cerevisiae S288C	0.028	0.1902	0.032	mitochondrion	MassSpec;GFP	mitochondrial matrix/mitochondrial inner membrane	mass-spec
YEL002C	WBP1	Beta subunit of the oligosaccharyl transferase glycoprotein complex; required for N-linked glycosylation of proteins in the endoplasmic reticulum	2	FALSE	0	S. cerevisiae S288C	0.019	0.0797	0.017	mitochondrion;nucleus;endoplasmic reticulum	MassSpec;Gene Ontology	mitochondrial outer membrane	mass-spec
YDR406W	PDR15	Plasma membrane ATP binding cassette (ABC) transporter; multidrug transporter and general stress response factor implicated in cellular detoxification; regulated by Pdr1p, Pdr3p and Pdr8p; promoter contains a PDR responsive element; PDR15 has a paralog, PDR5, that arose from the whole genome duplication	2	FALSE	0	S. cerevisiae S288C	0.493	0.4617	0	mitochondrion;plasma membrane	MassSpec;Gene Ontology	mitochondrial matrix/mitochondrial inner membrane	mass-spec
YHL018W		Putative 4a-hydroxytetrahydrobiopterin dehydratase; green fluorescent protein (GFP)-fusion protein localizes to mitochondria and is induced in response to the DNA-damaging agent MMS	2	FALSE	1	S. cerevisiae S288C	0.241	0.5944	0.013	mitochondrion	MassSpec;GFP	mitochondrial matrix/mitochondrial inner membrane	mass-spec
YBR025C	OLA1	P-loop ATPase with similarity to human OLA1 and bacterial YchF; identified as specifically interacting with the proteasome; null mutant displays increased translation rate and increased readthrough of premature stop codons; protein abundance increases in response to hydrogen peroxide and to DNA replication stress	2	FALSE	0	S. cerevisiae S288C	0.108	0.0056	0.034	mitochondrion	MassSpec	mitochondrial inner membrane	mass-spec
YOL025W	LAG2	Protein that negatively regulates the SCF E3-ubiquitin ligase; regulates by interacting with and preventing neddyation of the cullin subunit, Cdc53p; longevity determinant that is preferentially expressed in young cells; similar to mammalian Cand1	2	FALSE	1	S. cerevisiae S288C	0.11	0.1155	0.026	mitochondrion	MassSpec;GFP	-	-
YML050W	AIM32	Putative protein of unknown function; null mutant is viable and displays elevated frequency of mitochondrial genome loss	2	FALSE	1	S. cerevisiae S288C	0.742	0.9314	0.913	mitochondrion	MassSpec;GFP	mitochondrial matrix/mitochondrial inner membrane;mitochondrial matrix	mass-spec
YHR039C	MSC7	Protein of unknown function; green fluorescent protein (GFP)-fusion protein localizes to the endoplasmic reticulum; msc7 mutants are defective in directing meiotic recombination events to homologous chromatids	2	FALSE	0	S. cerevisiae S288C	0.079	0.1085	0.008	mitochondrion;endoplasmic reticulum	MassSpec;Gene Ontology	mitochondrial outer membrane	mass-spec
YNL323W	LEM3	Membrane protein of the plasma membrane and ER; interacts specifically in vivo with the phospholipid translocase (flippase) Dnf1p; involved in translocation of phospholipids and alkylphosphocholine drugs across the plasma membrane; null mutant requires tryptophan due to mislocalization of tryptophan permease Tat2p	2	FALSE	0	S. cerevisiae S288C	0.199	0.0138	0	mitochondrion;plasma membrane;endoplasmic reticulum	MassSpec;Gene Ontology	mitochondrial inner membrane	mass-spec
YGL236C	MTO1	Mitochondrial protein; forms a heterodimer complex with Mss1p that performs the 5-carboxymethylaminomethyl modification of the wobble uridine base in mitochondrial tRNAs; required for respiration in paromomycin-resistant 15S rRNA mutants	2	TRUE	1	S. cerevisiae S288C	0.895	0.8996	0.835	mitochondrion	MassSpec;GFP;Gene Ontology	mitochondrial inner membrane;mitochondrial matrix/mitochondrial inner membrane;mitochondrial matrix	mass-spec;Gene Ontology
YGL136C	MRM2	Mitochondrial 2' O-ribose methyltransferase; required for methylation of U(2791) in 21S rRNA; MRM2 deletion confers thermosensitive respiration and loss of mitochondrial DNA; has similarity to Spb1p and Trm7p, and to E. coli FtsJ/RrmJ	2	TRUE	1	S. cerevisiae S288C	0.848	0.9218	0.793	mitochondrion	MassSpec;GFP;Gene Ontology	mitochondrial inner membrane;mitochondrial matrix/mitochondrial inner membrane	mass-spec
YJL133W	MRS3	Iron transporter, mediates Fe2+ transport across inner mito membrane; mitochondrial carrier family member; active under low-iron conditions; may transport other cations; MRS3 has a paralog, MRS4, that arose from the whole genome duplication	2	TRUE	1	S. cerevisiae S288C	0.155	0.1198	0	mitochondrion	MassSpec;GFP;Gene Ontology	mitochondrial inner membrane	mass-spec;Gene Ontology
YER077C	MRX1	Putative protein of unknown function; green fluorescent protein (GFP)-fusion protein localizes to the mitochondrion; null mutation results in a decrease in plasma membrane electron transport	2	TRUE	1	S. cerevisiae S288C	0.618	0.9003	0.189	mitochondrion	MassSpec;GFP;Gene Ontology	mitochondrial inner membrane;mitochondrial matrix/mitochondrial inner membrane	mass-spec
YDL045W-A	MRP10	Mitochondrial ribosomal protein of the small subunit; contains twin cysteine-x9-cysteine motifs; oxidized by Mia40p during import into mitochondria	2	TRUE	1	S. cerevisiae S288C	0.386	0.8395	0.004	mitochondrion	MassSpec;GFP;Gene Ontology	mitochondrial matrix/mitochondrial inner membrane;mitochondrial matrix	mass-spec;Gene Ontology
YKL114C	APN1	Major apurinic/apyrimidinic endonuclease; 3'-repair diesterase; involved in repair of DNA damage by oxidation and alkylating agents; also functions as a 3'-5' exonuclease to repair 7,8-dihydro-8-oxodeoxyguanosine; genetically interacts with NTG1 to maintain mitochondrial genome integrity	2	TRUE	1	S. cerevisiae S288C	0.633	0.9685	0.012	mitochondrion;nucleus	MassSpec;GFP;Gene Ontology	mitochondrial matrix/mitochondrial inner membrane;mitochondrial matrix	mass-spec
YHL038C	CBP2	Required for splicing of the group I intron bI5 of the COB pre-mRNA; nuclear-encoded mitochondrial protein that binds to the RNA to promote splicing; also involved in but not essential for splicing of the COB bI2 intron and the intron in the 21S rRNA gene	2	TRUE	1	S. cerevisiae S288C	0.871	0.992	0.355	mitochondrion	MassSpec;GFP;Gene Ontology	mitochondrial inner membrane;mitochondrial matrix/mitochondrial inner membrane	mass-spec
YNR015W	SMM1	Dihydrouridine synthase; member of a family of dihydrouridine synthases including Dus1p, Smm1p, Dus3p, and Dus4p; modifies uridine residues at position 20 of cytoplasmic tRNAs	2	FALSE	0	S. cerevisiae S288C	0.193	0.2864	0.046	mitochondrion;nucleus	MassSpec;Gene Ontology	mitochondrial matrix/mitochondrial inner membrane;mitochondrial matrix	mass-spec
YDR379C-A	SDH6	Mitochondrial protein involved in assembly of succinate dehydrogenase; has a role in maturation of the Sdh2p subunit; member of the LYR protein family; mutations in human ortholog SDHAF1 are associated with infantile leukoencephalopathy	2	TRUE	1	S. cerevisiae S288C	0.734	0.6942	0.869	mitochondrion	MassSpec;GFP;Gene Ontology	mitochondrial matrix	mass-spec;Gene Ontology
YEL050C	RML2	Mitochondrial ribosomal protein of the large subunit (L2); has similarity to E. coli L2 ribosomal protein; mutant allele (fat21) causes inability to utilize oleate, and induce oleic acid oxidation; may interfere with activity of the Adr1p transcription factor	2	TRUE	1	S. cerevisiae S288C	0.726	0.9916	0.535	mitochondrion	MassSpec;GFP;Gene Ontology	mitochondrial matrix;mitochondrial intermembrane space/mitochondrial inner membrane	mass-spec;Gene Ontology
YGR096W	TPC1	Mitochondrial membrane transporter; mediates uptake of the essential cofactor thiamine pyrophosphate (ThPP) into mitochondria; expression appears to be regulated by carbon source; member of the mitochondrial carrier family	2	TRUE	1	S. cerevisiae S288C	0.049	0.0655	0.252	mitochondrion	MassSpec;GFP;Gene Ontology	mitochondrial inner membrane;mitochondrial intermembrane space/mitochondrial inner membrane	mass-spec;Gene Ontology
YFR045W		Putative mitochondrial transport protein; null mutant is viable, exhibits decreased levels of chitin and normal resistance to calcofluor white	2	TRUE	1	S. cerevisiae S288C	0.097	0.0677	0.012	mitochondrion	MassSpec;GFP;Gene Ontology	mitochondrial inner membrane;mitochondrial matrix/mitochondrial inner membrane	mass-spec;Gene Ontology
YOL114C		Putative protein of unknown function with similarity to human ICT1; has prokaryotic factors that may function in translation termination; YOL114C is not an essential gene	2	TRUE	1	S. cerevisiae S288C	0.751	0.3945	0.198	mitochondrion	MassSpec;GFP;Gene Ontology	mitochondrial matrix/mitochondrial inner membrane;mitochondrial matrix	mass-spec;Gene Ontology
YDL183C		Protein that may form an active mitochondrial KHE system; mitochondrial inner-membrane protein; non-essential gene; KHE system stands for K+/H+ exchanger system	2	TRUE	1	S. cerevisiae S288C	0.784	0.5562	0.884	mitochondrion	MassSpec;GFP;Gene Ontology	mitochondrial inner membrane;mitochondrial matrix/mitochondrial inner membrane	mass-spec;Gene Ontology
YNL135C	FPR1	Peptidyl-prolyl cis-trans isomerase (PPIase); binds to the drugs FK506 and rapamycin; also binds to the nonhistone chromatin binding protein Hmo1p and may regulate its assembly or function; N-terminally propionylated in vivo	2	FALSE	0	S. cerevisiae S288C	0.055	0.0543	0	mitochondrion	MassSpec	mitochondrial matrix	mass-spec
YMR166C		Predicted transporter of the mitochondrial inner membrane; has similarity to human mitochondrial ATP-Mg/Pi carriers; YMR166C is not an essential gene	2	TRUE	1	S. cerevisiae S288C	0.127	0.0462	0	mitochondrion	MassSpec;GFP;Gene Ontology	mitochondrial inner membrane;mitochondrial intermembrane space/mitochondrial inner membrane	mass-spec;Gene Ontology
YNL098C	RAS2	GTP-binding protein; regulates nitrogen starvation response, sporulation, and filamentous growth; farnesylation and palmitoylation required for activity and localization to plasma membrane; homolog of mammalian Ras proto-oncogenes; RAS2 has a paralog, RAS1, that arose from the whole genome duplication	2	TRUE	0	S. cerevisiae S288C	0.203	0.0669	0.003	mitochondrion;nucleus;endoplasmic reticulum;plasma membrane	MassSpec;Gene Ontology	mitochondrial inner membrane;mitochondrial matrix/mitochondrial inner membrane	mass-spec
YLR043C	TRX1	Cytoplasmic thioredoxin isoenzyme; part of thioredoxin system which protects cells against oxidative and reductive stress; forms LMA1 complex with Pbi2p; acts as a cofactor for Tsa1p; required for ER-Golgi transport and vacuole inheritance; with Trx2p, facilitates mitochondrial import of small Tims Tim9p, Tim10p, Tim13p by maintaining them in reduced form; abundance increases iunder DNA replicati…	2	TRUE	0	S. cerevisiae S288C	0.054	0.1004	0	cytosol;mitochondrion;vacuole;nucleus;golgi apparatus	MassSpec;Gene Ontology	intermembrane space;mitochondrial intermembrane space;mitochondrial intermembrane space/mitochondrial inner membrane	mass-spec;Gene Ontology
YBR035C	PDX3	Pyridoxine (pyridoxamine) phosphate oxidase; has homologs in E. coli and Myxococcus xanthus; transcription is under the general control of nitrogen metabolism	2	TRUE	0	S. cerevisiae S288C	0.063	0.1177	0	mitochondrion	MassSpec;Gene Ontology	intermembrane space;mitochondrial intermembrane space;mitochondrial intermembrane space/mitochondrial inner membrane	mass-spec;Gene Ontology
YMR002W	MIX17	Mitochondrial intermembrane space protein; required for normal oxygen consumption; contains twin cysteine-x9-cysteine motifs; protein abundance increases in response to DNA replication stress	2	TRUE	0	S. cerevisiae S288C	0.86	0.9595	0.768	mitochondrion	MassSpec;Gene Ontology	intermembrane space;mitochondrial intermembrane space;mitochondrial outer membrane	mass-spec;Gene Ontology
YDR282C	MRX10	Mitochondrial inner membrane protein of unknown function; localizes to the inner membrane with the C terminus facing the intermembrane space; ortholog of human RMND1, mutation in which is implicated in infantile encephaloneuromyopathy and defective mitochondrial translation	2	TRUE	0	S. cerevisiae S288C	0.921	0.9812	0.843	mitochondrion	MassSpec;Gene Ontology	mitochondrial inner membrane;mitochondrial intermembrane space/mitochondrial inner membrane	mass-spec;Gene Ontology
YBL107C	MIX23	Mitochondrial intermembrane space protein of unknown function; imported via the MIA import machinery; contains an unusual twin cysteine motif (CX13C CX14C)	2	TRUE	0	S. cerevisiae S288C	0.175	0.023	0.007	mitochondrion	MassSpec;Gene Ontology	intermembrane space;mitochondrial intermembrane space;mitochondrial intermembrane space/mitochondrial inner membrane	mass-spec;Gene Ontology
YDR031W	MIX14	Mitochondrial intermembrane space protein of unknown function; required for normal oxygen consumption; contains twin cysteine-x9-cysteine motifs; protein abundance increases in response to DNA replication stress	2	TRUE	0	S. cerevisiae S288C	0.044	0.1428	0	mitochondrion	MassSpec;Gene Ontology	intermembrane space;mitochondrial intermembrane space;mitochondrial intermembrane space/mitochondrial inner membrane	mass-spec;Gene Ontology
YOR350C	MNE1	Protein involved in splicing Group I aI5-beta intron from COX1 mRNA; mitochondrial matrix protein	2	TRUE	1	S. cerevisiae S288C	0.427	0.5801	0.614	mitochondrion	MassSpec;GFP;Gene Ontology	mitochondrial inner membrane;mitochondrial matrix/mitochondrial inner membrane;mitochondrial matrix	mass-spec;Gene Ontology
YNL094W	APP1	Phosphatidate phosphatase, converts phosphatidate to diacylglycerol; App1p, Pah1p, Dpp1p, and Lpp1p are responsible for all the phosphatidate phosphatase activity; component of cortical actin patches; interacts with components of endocytic pathway	2	FALSE	0	S. cerevisiae S288C	0.114	0.1843	0	mitochondrion	MassSpec	mitochondrial inner membrane;mitochondrial matrix/mitochondrial inner membrane	mass-spec
YMR113W	FOL3	Dihydrofolate synthetase, involved in folic acid biosynthesis; catalyzes conversion of dihydropteroate to dihydrofolate in folate coenzyme biosynthesis; FOL3 has a paralog, RMA1, that arose from the whole genome duplication	2	FALSE	0	S. cerevisiae S288C	0.158	0.0395	0.019	mitochondrion	MassSpec	mitochondrial inner membrane	mass-spec
YHR168W	MTG2	Putative GTPase; member of the Obg family; peripheral protein of the mitochondrial inner membrane that associates with the large ribosomal subunit; required for mitochondrial translation, possibly via a role in ribosome assembly	2	TRUE	0	S. cerevisiae S288C	0.789	0.7232	0.115	mitochondrion	MassSpec;Gene Ontology	mitochondrial inner membrane	mass-spec;Gene Ontology
YPL098C	MGR2	Subunit of the TIM23 translocase complex; acts to couple Tim21p with the core Tim23 translocase; absolutely required for mitochondrial import of presequence-containing proteins at elevated temperature; required for viability of cells lacking the mitochondrial genome (petite-negative phenotype)	2	TRUE	0	S. cerevisiae S288C	0.071	0.2892	0.008	mitochondrion	MassSpec;Gene Ontology	mitochondrial inner membrane	mass-spec;Gene Ontology
YJL046W	AIM22	Putative lipoate-protein ligase; required along with Lip2 and Lip5 for lipoylation of Lat1p and Kgd2p; similar to E. coli LplA; null mutant displays reduced frequency of mitochondrial genome loss	2	TRUE	0	S. cerevisiae S288C	0.656	0.9484	0.22	mitochondrion	MassSpec;Gene Ontology	mitochondrial matrix/mitochondrial inner membrane	mass-spec
YCL033C	MXR2	Methionine-R-sulfoxide reductase; involved in the response to oxidative stress; protects iron-sulfur clusters from oxidative inactivation along with MXR1; involved in the regulation of lifespan	2	TRUE	0	S. cerevisiae S288C	0.743	0.9813	0.266	mitochondrion	MassSpec;Gene Ontology	mitochondrial matrix/mitochondrial inner membrane;mitochondrial matrix	mass-spec
YKL133C		Putative protein of unknown function; not required for growth of cells lacking the mitochondrial genome (null mutation does not confer a petite-negative phenotype); YKL133C has a paralog, MGR3, that arose from the whole genome duplication	2	TRUE	0	S. cerevisiae S288C	0.424	0.3903	0.428	mitochondrion	MassSpec;Gene Ontology	mitochondrial inner membrane;mitochondrial intermembrane space/mitochondrial inner membrane	mass-spec;Gene Ontology
YPL186C	UIP4	Protein that interacts with Ulp1p; a Ubl (ubiquitin-like protein)-specific protease for Smt3p protein conjugates; detected in a phosphorylated state in the mitochondrial outer membrane; also detected in ER and nuclear envelope	2	TRUE	0	S. cerevisiae S288C	0.057	0.0583	0	mitochondrion;nucleus;endoplasmic reticulum	MassSpec;Gene Ontology	mitochondrial outer membrane	mass-spec;Gene Ontology
YAL046C	BOL3	Protein involved in mitochondrial function or organization; null mutant displays elevated frequency of mitochondrial genome loss	2	TRUE	0	S. cerevisiae S288C	0.791	0.91	0.928	mitochondrion	MassSpec;Gene Ontology	mitochondrial matrix/mitochondrial inner membrane;mitochondrial matrix	mass-spec;Gene Ontology
YAL044W-A	BOL1	Putative protein of unknown function; similar to S. pombe uvi31 which is a putative DNA repair protein	2	TRUE	0	S. cerevisiae S288C	0.384	0.9336	0.39	mitochondrion	MassSpec;Gene Ontology	mitochondrial matrix/mitochondrial inner membrane;mitochondrial matrix	mass-spec;Gene Ontology
YMR038C	CCS1	Copper chaperone for superoxide dismutase Sod1p; involved in oxidative stress protection; Met-X-Cys-X2-Cys motif within the N-terminal portion is involved in insertion of copper into Sod1p under conditions of copper deprivation; required for regulation of yeast copper genes in response to DNA-damaging agents; protein abundance increases in response to DNA replication stress	2	TRUE	0	S. cerevisiae S288C	0.072	0.0119	0	cytosol;mitochondrion;nucleus	MassSpec;Gene Ontology	intermembrane space;mitochondrial inner membrane;mitochondrial intermembrane space;mitochondrial intermembrane space/mitochondrial inner membrane	mass-spec;Gene Ontology
YMR035W	IMP2	Catalytic subunit of mitochondrial inner membrane peptidase complex; required for maturation of mitochondrial proteins of the intermembrane space; complex contains two catalytic subunits (Imp1p and Imp2p that differ in substrate specificity), and Som1p	2	TRUE	1	S. cerevisiae S288C	0.302	0.9346	0.857	mitochondrion	MassSpec;GFP;Gene Ontology	mitochondrial inner membrane	mass-spec;Gene Ontology
YOR241W	MET7	Folylpolyglutamate synthetase; catalyzes extension of the glutamate chains of the folate coenzymes, required for methionine synthesis and for maintenance of mitochondrial DNA; protein abundance increases in response to DNA replication stress	2	TRUE	0	S. cerevisiae S288C	0.429	0.3123	0.562	mitochondrion	MassSpec;Gene Ontology	mitochondrial inner membrane;mitochondrial matrix/mitochondrial inner membrane;mitochondrial matrix	mass-spec;Gene Ontology
YLR426W	TDA5	Putative protein of unknown function; detected in highly purified mitochondria in high-throughput studies; proposed to be involved in resistance to mechlorethamine and streptozotocin; null mutant sensitive to expression of top1-T722A allele	2	TRUE	1	S. cerevisiae S288C	0.014	0.7805	0.05	mitochondrion	MassSpec;GFP;Gene Ontology	-	-
YKL113C	RAD27	5' to 3' exonuclease, 5' flap endonuclease; required for Okazaki fragment processing and maturation, for long-patch base-excision repair and large loop repair (LLR), ribonucleotide excision repair; member of the S. pombe RAD2/FEN1 family; relocalizes to the cytosol in response to hypoxia	2	TRUE	0	S. cerevisiae S288C	0.325	0.1429	0.008	cytosol;mitochondrion;nucleus	MassSpec;Gene Ontology	mitochondrial inner membrane;mitochondrial matrix/mitochondrial inner membrane	mass-spec
YDR196C	CAB5	Subunit of the CoA-Synthesizing Protein Complex (CoA-SPC); subunits of this complex are: Cab2p, Cab3p, Cab4p, Cab5p, Sis2p and Vhs3p; probable dephospho-CoA kinase (DPCK) that catalyzes the last step in coenzyme A biosynthesis; null mutant lethality is complemented by E. coli coaE (encoding DPCK); detected in purified mitochondria in high-throughput studies; also localized to lipid droplets	2	TRUE	0	S. cerevisiae S288C	0.334	0.6206	0.075	mitochondrion;nucleus;endoplasmic reticulum	MassSpec;Gene Ontology	mitochondrial outer membrane	mass-spec
YNL036W	NCE103	Carbonic anhydrase; metalloenzyme that catalyzes CO2 hydration to bicarbonate, which is an important metabolic substrate, and protons; not expressed under conditions of high CO2, such as inside a growing colony, but transcription is induced in response to low CO2 levels, such as on the colony surface in ambient air; poorly transcribed under aerobic conditions and at an undetectable level under an…	2	TRUE	0	S. cerevisiae S288C	0.089	0.0025	0	mitochondrion;nucleus	MassSpec;Gene Ontology	intermembrane space;mitochondrial intermembrane space	mass-spec;Gene Ontology
YER057C	HMF1	Member of the p14.5 protein family; functionally complements Mmf1p function when targeted to mitochondria; heat shock inducible; high-dosage growth inhibitor; forms a homotrimer in vitro; HMF1 has a paralog, MMF1, that arose from the whole genome duplication	2	TRUE	0	S. cerevisiae S288C	0.06	0.1417	0	cytosol;mitochondrion;nucleus	MassSpec;Gene Ontology	intermembrane space;mitochondrial intermembrane space;mitochondrial intermembrane space/mitochondrial inner membrane	mass-spec;Gene Ontology
YPL005W	AEP3	Peripheral mitochondrial inner membrane protein; may facilitate use of unformylated tRNA-Met in mitochondrial translation initiation; stabilizes the bicistronic AAP1-ATP6 mRNA	2	TRUE	1	S. cerevisiae S288C	0.654	0.945	0.316	mitochondrion	MassSpec;GFP;Gene Ontology	mitochondrial inner membrane;mitochondrial matrix/mitochondrial inner membrane	mass-spec;Gene Ontology
YDL036C	PUS9	Mitochondrial tRNA:pseudouridine synthase; catalyzes the formation of pseudouridine at position 32 in mitochondrial tRNAs; contains an N-terminal mitochondrial targeting sequence; PUS9 has a paralog, RIB2, that arose from the whole genome duplication	2	TRUE	0	S. cerevisiae S288C	0.905	0.9926	0.98	mitochondrion	MassSpec;Gene Ontology	mitochondrial inner membrane	mass-spec
YCL004W	PGS1	Phosphatidylglycerolphosphate synthase; catalyzes the synthesis of phosphatidylglycerolphosphate from CDP-diacylglycerol and sn-glycerol 3-phosphate in the first committed and rate-limiting step of cardiolipin biosynthesis	2	TRUE	0	S. cerevisiae S288C	0.885	0.9926	0.576	mitochondrion	MassSpec;Gene Ontology	mitochondrial inner membrane;mitochondrial matrix/mitochondrial inner membrane	mass-spec
YKR079C	TRZ1	tRNA 3'-end processing endonuclease tRNase Z; also localized to mitochondria and interacts genetically with Rex2 exonuclease; homolog of the human candidate prostate cancer susceptibility gene ELAC2	2	TRUE	0	S. cerevisiae S288C	0.171	0.024	0	mitochondrion;nucleus	MassSpec;Gene Ontology	mitochondrial matrix/mitochondrial inner membrane	mass-spec
YLL018C-A	COX19	Protein required for cytochrome c oxidase assembly; located in the cytosol and mitochondrial intermembrane space; putative copper metallochaperone that delivers copper to cytochrome c oxidase; contains twin cysteine-x9-cysteine motifs	2	TRUE	1	S. cerevisiae S288C	0.412	0.0242	0	cytosol;mitochondrion	MassSpec;GFP;Gene Ontology	intermembrane space;mitochondrial intermembrane space;mitochondrial intermembrane space/mitochondrial inner membrane	mass-spec;Gene Ontology
YDR332W	IRC3	Putative RNA helicase of the DEAH/D-box family; null mutant displays increased levels of spontaneous Rad52p foci; green fluorescent protein (GFP)-fusion protein localizes to the mitochondrion	2	TRUE	1	S. cerevisiae S288C	0.739	0.996	0.664	mitochondrion;nucleus	MassSpec;GFP;Gene Ontology	mitochondrial matrix/mitochondrial inner membrane;mitochondrial matrix	mass-spec;Gene Ontology
YIL006W	YIA6	Mitochondrial NAD+ transporter; involved in the transport of NAD+ into the mitochondria (see also YEA6); member of the mitochondrial carrier subfamily; disputed role as a pyruvate transporter; has putative mouse and human orthologs; YIA6 has a paralog, YEA6, that arose from the whole genome duplication	2	TRUE	0	S. cerevisiae S288C	0.057	0.0199	0	mitochondrion	MassSpec;Gene Ontology	mitochondrial inner membrane;mitochondrial intermembrane space/mitochondrial inner membrane	mass-spec;Gene Ontology
YLR075W	RPL10	Ribosomal 60S subunit protein L10; responsible for joining the 40S and 60S subunits; regulates translation initiation; similar to members of the QM gene family; homologous to mammalian ribosomal protein L10 and bacterial L16; protein abundance increases in response to DNA replication stress; mutations in the human ortholog are associated with development of T-cell acute lymphoblastic leukemia and…	2	FALSE	0	S. cerevisiae S288C	0.354	0.88	0.012	cytosol;mitochondrion	MassSpec;Gene Ontology	mitochondrial inner membrane	mass-spec
YDR119W-A		Putative protein of unknown function; copurifies with respiratory chain supercomplexes composed of Complex III (ubiquinol-cytochrome c reductase) and Complex IV (cytochrome c oxidase)	2	TRUE	0	S. cerevisiae S288C	0.83	0.972	0.83	mitochondrion	MassSpec;Gene Ontology	mitochondrial inner membrane	mass-spec;Gene Ontology
YIL156W-B		Putative protein of unknown function; originally identified based on homology to <i>Ashbya gossypii</i> and other related yeasts	2	FALSE	0	S. cerevisiae S288C	0.025	0.0696	0.015	mitochondrion	MassSpec	mitochondrial inner membrane	mass-spec
YML013W	UBX2	Bridging factor involved in ER-associated protein degradation (ERAD); bridges the cytosolic Cdc48p-Npl1p-Ufd1p ATPase complex and the membrane associated Ssm4p and Hrd1p ubiquitin ligase complexes; contains a UBX (ubiquitin regulatory X) domain and a ubiquitin-associated (UBA) domain; redistributes from the ER to lipid droplets during the diauxic shift and stationary phase; required for the maint…	2	FALSE	0	S. cerevisiae S288C	0.075	0.0021	0	mitochondrion;plasma membrane;endoplasmic reticulum	MassSpec;Gene Ontology	mitochondrial outer membrane	mass-spec
YBR016W		Tail-anchored plasma membrane protein with a conserved CYSTM module; predicted to be palmitoylated; has similarity to hydrophilins, which are involved in the adaptive response to hyperosmotic conditions; YBR016W has a paralog, YDL012C, that arose from the whole genome duplication	2	FALSE	0	S. cerevisiae S288C	0.14	0.0005	0	mitochondrion;plasma membrane	MassSpec;Gene Ontology	mitochondrial inner membrane	mass-spec
YGL041W-A		Putative protein of unknown function; conserved in fungi; identified by expression profiling and mass spectrometry	2	TRUE	0	S. cerevisiae S288C	0.933	0.9802	0.792	mitochondrion	MassSpec;Gene Ontology	mitochondrial matrix/mitochondrial inner membrane;mitochondrial matrix	mass-spec
YLR099W-A		Mitochondrial protein required for outer membrane protein import; involved in import of the subset of proteins with multiple alpha-helical transmembrane segments, including Ugo1p, Tom20p, and Fzo1p; component of a large protein complex in the outer membrane that includes Mim1p; not essential in W303 strain background	2	TRUE	0	S. cerevisiae S288C	0.042	0.1169	0	mitochondrion	MassSpec;Gene Ontology	mitochondrial outer membrane	mass-spec;Gene Ontology
YBR244W	GPX2	Phospholipid hydroperoxide glutathione peroxidase; protects cells from phospholipid hydroperoxides and nonphospholipid peroxides during oxidative stress; induced by glucose starvation; protein abundance increases in response to DNA replication stress	2	TRUE	0	S. cerevisiae S288C	0.05	0.0058	0	mitochondrion;nucleus	MassSpec;Gene Ontology	mitochondrial inner membrane;mitochondrial outer membrane	mass-spec;Gene Ontology
YOL026C	MIM1	Mitochondrial protein required for outer membrane protein import; cooperates with Tom70p to import the subset of proteins with multiple alpha-helical transmembrane segments, including Ugo1p, Tom20p, and others; present in a complex with Mim2p in the outer membrane that may create a local environment to facilitate membrane insertion of substrate proteins; also has a role in assembly of Tom20p into…	2	TRUE	0	S. cerevisiae S288C	0.053	0.0239	0	mitochondrion	MassSpec;Gene Ontology	mitochondrial outer membrane;mitochondrial intermembrane space/mitochondrial inner membrane	mass-spec;Gene Ontology
YLR218C	COA4	Twin Cx(9)C protein involved in cytochrome c oxidase organization; organization includes assembly or stability; localizes to the mitochondrial intermembrane space via the Mia40p-Erv1p system; interacts genetically with CYC1 and with cytochrome c oxidase assembly factors	2	TRUE	1	S. cerevisiae S288C	0.043	0.0298	0	mitochondrion	MassSpec;GFP;Gene Ontology	intermembrane space;mitochondrial inner membrane;mitochondrial intermembrane space;mitochondrial intermembrane space/mitochondrial inner membrane	mass-spec;Gene Ontology
YMR244C-A	COA6	Protein involved in cytochrome c oxidase (Complex IV) assembly; involved in delivery of copper to Complex IV; also required for efficient formation of respiratory supercomplexes comprised of Complexes III and IV; localizes to the mitochondrial intermembrane space; ortholog implicated in cardiac defects in zebrafish and human; transcription is induced in response to the DNA-damaging agent MMS; pro…	2	TRUE	1	S. cerevisiae S288C	0.217	0.0099	0	mitochondrion;nucleus;plasma membrane	MassSpec;GFP;Gene Ontology	intermembrane space;mitochondrial intermembrane space;mitochondrial intermembrane space/mitochondrial inner membrane	mass-spec;Gene Ontology
YGL063W	PUS2	Mitochondrial tRNA:pseudouridine synthase; acts at positions 27 and 28, but not at position 72; efficiently and rapidly targeted to mitochondria, specifically dedicated to mitochondrial tRNA modification; mutation also affects pseudouridylation of some nuclear-encoded mRNAs; PUS2 has a paralog, PUS1, that arose from the whole genome duplication	2	TRUE	0	S. cerevisiae S288C	0.085	0.0049	0.008	mitochondrion;nucleus	MassSpec;Gene Ontology	mitochondrial matrix/mitochondrial inner membrane	mass-spec
YDR487C	RIB3	3,4-dihydroxy-2-butanone-4-phosphate synthase (DHBP synthase); required for riboflavin biosynthesis from ribulose-5-phosphate, also has an unrelated function in mitochondrial respiration	2	TRUE	0	S. cerevisiae S288C	0.081	0.0408	0	cytosol;mitochondrion	MassSpec;Gene Ontology	intermembrane space;mitochondrial intermembrane space	mass-spec;Gene Ontology
YOL143C	RIB4	Lumazine synthase (DMRL synthase); catalyzes synthesis of immediate precursor to riboflavin; DMRL synthase stands for 6,7-dimethyl-8-ribityllumazine synthase	2	TRUE	0	S. cerevisiae S288C	0.16	0.0637	0.019	mitochondrion	MassSpec;Gene Ontology	intermembrane space;mitochondrial intermembrane space;mitochondrial intermembrane space/mitochondrial inner membrane	mass-spec;Gene Ontology
YKL208W	CBT1	Protein involved in 5' RNA end processing; substrates include mitochondrial COB, 15S_rRNA, and RPM1 transcripts; may also have a role in 3' end processing of the COB pre-mRNA; displays genetic interaction with cell cycle-regulated kinase Dbf2p	2	TRUE	1	S. cerevisiae S288C	0.507	0.7972	0.049	mitochondrion	MassSpec;GFP;Gene Ontology	mitochondrial inner membrane;mitochondrial matrix/mitochondrial inner membrane	mass-spec
YKL023C-A		Putative protein of unknown function	2	FALSE	0	S. cerevisiae S288C	0.82	0.0875	0.736	mitochondrion	MassSpec	mitochondrial inner membrane;mitochondrial matrix/mitochondrial inner membrane	mass-spec
YGR053C		Putative protein of unknown function	2	FALSE	0	S. cerevisiae S288C	0.417	0.7865	0.899	mitochondrion	MassSpec	mitochondrial matrix/mitochondrial inner membrane;mitochondrial matrix	mass-spec
YDR120C	TRM1	tRNA methyltransferase; two forms of protein are made by alternative translation starts; localizes to both nucleus and mitochondrion to produce modified base N2,N2-dimethylguanosine in tRNAs in both compartments; nuclear Trm1p is evenly distributed around inner membrane in WT, but mislocalizes as puncta near ER-nucleus junctions in spindle pole body (SPB) mutants; both Trm1p inner nuclear membran…	2	TRUE	0	S. cerevisiae S288C	0.613	0.5715	0.984	mitochondrion;nucleus	MassSpec;Gene Ontology	mitochondrial matrix/mitochondrial inner membrane	mass-spec
YDR353W	TRR1	Cytoplasmic thioredoxin reductase; key regulatory enzyme that determines the redox state of the thioredoxin system, which acts as a disulfide reductase system and protects cells against both oxidative and reductive stress; protein abundance increases in response to DNA replication stress; TRR1 has a paralog, TRR2, that arose from the whole genome duplication	2	TRUE	0	S. cerevisiae S288C	0.236	0.0798	0.008	cytosol;mitochondrion	MassSpec;Gene Ontology	intermembrane space;mitochondrial intermembrane space;mitochondrial intermembrane space/mitochondrial inner membrane	mass-spec;Gene Ontology
YKL065W-A		Putative protein of unknown function	2	FALSE	0	S. cerevisiae S288C	0.701	0.9589	0.733	mitochondrion	MassSpec	mitochondrial inner membrane;mitochondrial matrix/mitochondrial inner membrane	mass-spec
YEL059C-A	SOM1	Subunit of the mitochondrial inner membrane peptidase (IMP); IMP is required for maturation of mitochondrial proteins of the intermembrane space; Som1p facilitates cleavage of a subset of substrates; contains twin cysteine-x9-cysteine motifs	2	TRUE	0	S. cerevisiae S288C	0.316	0.0636	0.004	mitochondrion	MassSpec;Gene Ontology	mitochondrial inner membrane	mass-spec;Gene Ontology
YPR010C-A		Putative protein of unknown function; conserved among Saccharomyces sensu stricto species	2	FALSE	0	S. cerevisiae S288C	0.11	0.1046	0	mitochondrion	MassSpec	mitochondrial inner membrane;mitochondrial intermembrane space/mitochondrial inner membrane	mass-spec
YPL218W	SAR1	GTPase, GTP-binding protein of the ARF family; component of COPII coat of vesicles; required for transport vesicle formation during ER to Golgi protein transport; lowers membrane rigidity helping in vesicle formation	2	TRUE	0	S. cerevisiae S288C	0.059	0.1704	0.011	mitochondrion;endoplasmic reticulum;golgi apparatus	MassSpec;Gene Ontology	mitochondrial inner membrane	mass-spec
Q0065	AI4	Endonuclease I-SceII; encoded by a mobile group I intron within the mitochondrial COX1 gene; intron is normally spliced by the BI4p maturase but AI4p can mutate to acquire the same maturase activity	2	TRUE	0	S. cerevisiae S288C	0.038	0.0848	0.03	mitochondrion	MassSpec;Gene Ontology	mitochondrial inner membrane;mitochondrial matrix/mitochondrial inner membrane	mass-spec;Gene Ontology
Q0070	AI5_ALPHA	Endonuclease I-SceIV; involved in intron mobility; encoded by a mobile group I intron within the mitochondrial COX1 gene	2	TRUE	0	S. cerevisiae S288C	0.038	0.0868	0.029	mitochondrion	MassSpec;Gene Ontology	mitochondrial inner membrane	mass-spec;Gene Ontology
Q0160	SCEI	I-SceI DNA endonuclease; encoded by the mitochondrial group I intron of the 21S_rRNA gene; mediates gene conversion that propagates the intron into intron-less copies of the 21S_rRNA gene	2	TRUE	0	S. cerevisiae S288C	0.077	0.3813	0.006	mitochondrion	MassSpec;Gene Ontology	mitochondrial inner membrane;mitochondrial matrix/mitochondrial inner membrane	mass-spec
Q0060	AI3	Endonuclease I-SceIII; encoded by a mobile group I intron within the mitochondrial COX1 gene	2	TRUE	0	S. cerevisiae S288C	0.042	0.7237	0.021	mitochondrion	MassSpec;Gene Ontology	mitochondrial inner membrane	mass-spec;Gene Ontology
YDR058C	TGL2	Triacylglycerol lipase that is localized to the mitochondria; has lipolytic activity towards triacylglycerols and diacylglycerols when expressed in E. coli	2	TRUE	0	S. cerevisiae S288C	0.068	0.052	0	mitochondrion	MassSpec;Gene Ontology	mitochondrial inner membrane;mitochondrial intermembrane space/mitochondrial inner membrane	mass-spec
YKR042W	UTH1	Mitochondrial inner membrane protein; role in mitophagy is disputed; implicated in cell wall biogenesis, the oxidative stress response, life span during starvation, and cell death; SUN family member; UTH1 has a paralog, NCA3, that arose from the whole genome duplication	2	TRUE	0	S. cerevisiae S288C	0.106	0.0152	0	mitochondrion	MassSpec;Gene Ontology	mitochondrial inner membrane;mitochondrial outer membrane	Gene Ontology
YLR389C	STE23	Metalloprotease; involved in N-terminal processing of pro-a-factor to the mature form; expressed in both haploids and diploids; member of the insulin-degrading enzyme family; homolog Axl1p is also involved in processing of pro-a-factor	2	FALSE	0	S. cerevisiae S288C	0.587	0.9742	0.151	mitochondrion	MassSpec	mitochondrial matrix	mass-spec
YJR117W	STE24	Highly conserved zinc metalloprotease; functions in two steps of a-factor maturation, C-terminal CAAX proteolysis and the first step of N-terminal proteolytic processing; contains multiple transmembrane spans	2	FALSE	0	S. cerevisiae S288C	0.086	0.0641	0.144	mitochondrion;nucleus;endoplasmic reticulum	MassSpec;Gene Ontology	mitochondrial outer membrane	mass-spec
YBR056W		Putative glycoside hydrolase of the mitochondrial intermembrane space	2	TRUE	0	S. cerevisiae S288C	0.157	0.1162	0.329	mitochondrion	MassSpec;Gene Ontology	intermembrane space;mitochondrial intermembrane space	mass-spec;Gene Ontology
Q0055	AI2	Reverse transcriptase required for splicing of the COX1 pre-mRNA; encoded by a mobile group II intron within the mitochondrial COX1 gene	2	TRUE	0	S. cerevisiae S288C	0.059	0.1635	0.03	mitochondrion	MassSpec;Gene Ontology	mitochondrial inner membrane;mitochondrial matrix/mitochondrial inner membrane	mass-spec
Q0050	AI1	Reverse transcriptase required for splicing of the COX1 pre-mRNA; encoded by a mobile group II intron within the mitochondrial COX1 gene	2	TRUE	0	S. cerevisiae S288C	0.044	0.9213	0.032	mitochondrion	MassSpec;Gene Ontology	mitochondrial inner membrane;mitochondrial matrix/mitochondrial inner membrane	mass-spec
YIL146C	ATG32	Mitochondrial outer membrane protein required to initiate mitophagy; recruits the autophagy adaptor protein Atg11p and the ubiquitin-like protein Atg8p to the mitochondrial surface to initiate mitophagy, the selective vacuolar degradation of mitochondria in response to starvation; can promote pexophagy when placed ectopically in the peroxisomal membrane; regulates mitophagy and ethanol production…	2	TRUE	0	S. cerevisiae S288C	0.154	0.0237	0	mitochondrion;vacuole	MassSpec;Gene Ontology	mitochondrial outer membrane;mitochondrial intermembrane space/mitochondrial inner membrane	mass-spec;Gene Ontology
YHR116W	COX23	Protein that functions in mitochondrial copper homeostasis; mitochondrial intermembrane space protein; essential for functional cytochrome oxidase expression; homologous to Cox17p; contains twin cysteine-x9-cysteine motifs	2	TRUE	0	S. cerevisiae S288C	0.538	0.3157	0.01	mitochondrion	MassSpec;Gene Ontology	intermembrane space;mitochondrial intermembrane space;mitochondrial intermembrane space/mitochondrial inner membrane	mass-spec;Gene Ontology
YER019W	ISC1	Inositol phosphosphingolipid phospholipase C; mitochondrial membrane localized; hydrolyzes complex sphingolipids to produce ceramide; activates genes required for non-fermentable carbon source metabolism during the diauxic shift; activated by phosphatidylserine, cardiolipin, and phosphatidylglycerol; mediates Na+ and Li+ halotolerance	2	TRUE	0	S. cerevisiae S288C	0.067	0.0618	0	mitochondrion;endoplasmic reticulum	MassSpec;Gene Ontology	mitochondrial inner membrane;mitochondrial outer membrane	mass-spec;Gene Ontology
YPL060W	MFM1	Mitochondrial inner membrane magnesium transporter; involved in maintenance of mitochondrial magnesium concentrations and membrane potential; indirectly affects splicing of group II introns; functionally and structurally related to Mrs2p	1	TRUE	1	S. cerevisiae S288C	0.946	0.9916	0.955	mitochondrion	MassSpec;GFP;Gene Ontology	mitochondrial inner membrane;mitochondrial matrix/mitochondrial inner membrane	mass-spec;Gene Ontology
YLR346C		Putative protein of unknown function found in mitochondria; expression is regulated by transcription factors involved in pleiotropic drug resistance, Pdr1p and Yrr1p; not an essential gene; YLR346C has a paralog, YGR035C, that arose from the whole genome duplication	1	TRUE	1	S. cerevisiae S288C	0.114	0.4331	0.041	mitochondrion	MassSpec;GFP;Gene Ontology	-	-
YKL053C-A	MDM35	Mitochondrial intermembrane space protein; mutation affects mitochondrial distribution and morphology; contains twin cysteine-x9-cysteine motifs; protein abundance increases in response to DNA replication stress	2	TRUE	0	S. cerevisiae S288C	0.079	0.0466	0	mitochondrion;nucleus	MassSpec;Gene Ontology	intermembrane space;mitochondrial intermembrane space;mitochondrial intermembrane space/mitochondrial inner membrane	mass-spec;Gene Ontology
YOL027C	MDM38	Mitochondrial protein; forms a complex with Mba1p to facilitate recruitment of mRNA-specific translational activators to ribosomes; roles in protein export and K+/H+ exchange; human ortholog Letm1 implicated in Wolf-Hirschhorn syndrome	7	TRUE	1	S. cerevisiae S288C	0.924	0.9302	0.965	mitochondrion	MassSpec;GFP;Gene Ontology	mitochondrial inner membrane;mitochondrial matrix/mitochondrial inner membrane	mass-spec;Gene Ontology
YHR075C	PPE1	Protein with carboxyl methyl esterase activity; may have a role in demethylation of the phosphoprotein phosphatase catalytic subunit; also identified as a small subunit mitochondrial ribosomal protein	1	TRUE	1	S. cerevisiae S288C	0.156	0.4566	0	mitochondrion	MassSpec;GFP;Gene Ontology	mitochondrial matrix	Gene Ontology
YLR356W	ATG33	Mitochondrial mitophagy-specific protein; required primarily for mitophagy induced at post-log phase; not required for other types of selective autophagy or macroautophagy; conserved within fungi, but not in higher eukaryotes; ATG33 has a paralog, SCM4, that arose from the whole genome duplication	1	TRUE	1	S. cerevisiae S288C	0.085	0.4479	0	mitochondrion	MassSpec;GFP;Gene Ontology	mitochondrial outer membrane	mass-spec
YIR037W	HYR1	Thiol peroxidase; functions as a hydroperoxide receptor to sense intracellular hydroperoxide levels and transduce a redox signal to the Yap1p transcription factor; HYR1 has a paralog, GPX1, that arose from the whole genome duplication	2	TRUE	0	S. cerevisiae S288C	0.067	0.0033	0	mitochondrion;peroxisome	MassSpec;Gene Ontology	intermembrane space;mitochondrial intermembrane space	mass-spec;Gene Ontology
Q0110	BI2	Mitochondrial mRNA maturase with a role in splicing; encoded by both exon and intron sequences of partially processed COB mRNA	2	TRUE	0	S. cerevisiae S288C	0.126	0.3792	0.007	mitochondrion	MassSpec;Gene Ontology	mitochondrial inner membrane;mitochondrial matrix/mitochondrial inner membrane	mass-spec;Gene Ontology
Q0115	BI3	Mitochondrial mRNA maturase; forms a complex with Mrs1p to mediate splicing of the bI3 intron of the COB gene; encoded by both exon and intron sequences of partially processed COB mRNA	2	TRUE	0	S. cerevisiae S288C	0.126	0.3549	0.008	mitochondrion	MassSpec;Gene Ontology	mitochondrial inner membrane;mitochondrial matrix/mitochondrial inner membrane	mass-spec;Gene Ontology
Q0120	BI4	Mitochondrial mRNA maturase; forms a complex with Nam2p to mediate splicing of the bI4 intron of the COB gene; encoded by both exon and intron sequences of partially processed COB mRNA	2	TRUE	0	S. cerevisiae S288C	0.126	0.2418	0.007	mitochondrion	MassSpec;Gene Ontology	mitochondrial inner membrane	mass-spec
YKL137W	CMC1	Copper-binding protein of the mitochondrial intermembrane space; evolutionarily conserved; may be involved in delivering copper from the matrix to the cytochrome c oxidase complex; contains a twin CX9C motif	2	TRUE	0	S. cerevisiae S288C	0.235	0.0519	0.003	mitochondrion	MassSpec;Gene Ontology	intermembrane space;mitochondrial inner membrane;mitochondrial intermembrane space;mitochondrial intermembrane space/mitochondrial inner membrane	mass-spec;Gene Ontology
YBL059C-A	CMC2	Protein involved in respiratory chain complex assembly or maintenance; protein of the mitochondrial intermembrane space; contains twin Cx9C motifs that can form coiled coil-helix-coiled-coil helix fold	2	TRUE	0	S. cerevisiae S288C	0.071	0.0568	0.003	mitochondrion	MassSpec;Gene Ontology	intermembrane space;mitochondrial inner membrane;mitochondrial intermembrane space;mitochondrial outer membrane	mass-spec;Gene Ontology
YMR194C-B	CMC4	Protein that localizes to the mitochondrial intermembrane space; localizes via the Mia40p-Erv1p system; contains twin cysteine-x(9)-cysteine motifs	2	TRUE	0	S. cerevisiae S288C	0.064	0.0339	0	mitochondrion	MassSpec;Gene Ontology	intermembrane space;mitochondrial intermembrane space;mitochondrial intermembrane space/mitochondrial inner membrane	mass-spec;Gene Ontology
YPL041C	MRX11	Protein of unknown function involved in maintenance of telomere length	1	TRUE	0	S. cerevisiae S288C	0.449	0.4411	0.84	mitochondrion	MassSpec;Gene Ontology	mitochondrial matrix/mitochondrial inner membrane;mitochondrial outer membrane	mass-spec;Gene Ontology
YGR110W	CLD1	Mitochondrial cardiolipin-specific phospholipase; functions upstream of Taz1p to generate monolyso-cardiolipin; transcription increases upon genotoxic stress; involved in restricting Ty1 transposition; has homology to mammalian CGI-58	2	TRUE	0	S. cerevisiae S288C	0.887	0.9979	0.846	mitochondrion	MassSpec;Gene Ontology	mitochondrial inner membrane;mitochondrial matrix/mitochondrial inner membrane	mass-spec;Gene Ontology
YDR350C	ATP22	Specific translational activator for the mitochondrial ATP6 mRNA; Atp6p encodes a subunit of F1F0 ATP synthase; localized to the mitochondrial inner membrane	2	TRUE	0	S. cerevisiae S288C	0.257	0.9834	0.518	mitochondrion	MassSpec;Gene Ontology	mitochondrial inner membrane;mitochondrial matrix/mitochondrial inner membrane	mass-spec;Gene Ontology
YLR165C	PUS5	Pseudouridine synthase; catalyzes only the formation of pseudouridine (Psi)-2819 in mitochondrial 21S rRNA; not essential for viability	1	TRUE	0	S. cerevisiae S288C	0.062	0.1196	0.009	mitochondrion	MassSpec;Gene Ontology	mitochondrial matrix/mitochondrial inner membrane	mass-spec
YMR118C	SHH3	Putative mitochondrial inner membrane protein of unknown function; although similar to paralogous Sdh3p, Shh3p is not a stoichiometric subunit of either succinate dehydrogenase or of the TIM22 translocase; SHH3 has a paralog, SDH3, that arose from the whole genome duplication	1	TRUE	0	S. cerevisiae S288C	0.865	0.9512	0.994	mitochondrion	MassSpec;Gene Ontology	mitochondrial inner membrane	Gene Ontology
YNL247W		Cysteinyl-tRNA synthetase; may interact with ribosomes, based on co-purification experiments	2	FALSE	0	S. cerevisiae S288C	0.644	0.1969	0.539	mitochondrion	MassSpec	mitochondrial matrix/mitochondrial inner membrane	mass-spec
YBR255C-A		Putative protein of unknown function; may interact with respiratory chain complexes III (ubiquinol-cytochrome c reductase) or IV (cytochrome c oxidase); identified by sequence comparison with hemiascomycetous yeast species	2	FALSE	0	S. cerevisiae S288C	0.071	0.0057	0.027	mitochondrion	MassSpec	mitochondrial inner membrane;mitochondrial intermembrane space/mitochondrial inner membrane	mass-spec
YNR074C	AIF1	Mitochondrial cell death effector; translocates to the nucleus in response to apoptotic stimuli, homolog of mammalian Apoptosis-Inducing Factor, putative reductase	1	TRUE	0	S. cerevisiae S288C	0.105	0.5398	0.023	mitochondrion;nucleus;plasma membrane	MassSpec;Gene Ontology	mitochondrial outer membrane	Gene Ontology
YKL084W	HOT13	Zinc-binding mitochondrial intermembrane space (IMS) protein; involved in a disulfide relay system for IMS import of cysteine-containing proteins; binds Mia40p and stimulates its Erv1p-dependent oxidation, probably by sequestering zinc	1	TRUE	0	S. cerevisiae S288C	0.076	0.2891	0.024	mitochondrion	MassSpec;Gene Ontology	mitochondrial intermembrane space	Gene Ontology
YPL189C-A	COA2	Cytochrome oxidase assembly factor; null mutation results in respiratory deficiency with specific loss of cytochrome oxidase activity; functions downstream of assembly factors Mss51p and Coa1p and interacts with assembly factor Shy1p	1	TRUE	0	S. cerevisiae S288C	0.178	0.8305	0.005	mitochondrion	MassSpec;Gene Ontology	mitochondrial inner membrane;mitochondrial matrix	Gene Ontology
YDL125C	HNT1	Adenosine 5'-monophosphoramidase; interacts physically and genetically with Kin28p, a CDK and TFIIK subunit, and genetically with CAK1; member of the histidine triad (HIT) superfamily of nucleotide-binding proteins and similar to Hint; protein abundance increases in response to DNA replication stress	2	FALSE	0	S. cerevisiae S288C	0.063	0.0148	0	mitochondrion	MassSpec	mitochondrial matrix	mass-spec
YNR020C	ATP23	Putative metalloprotease of the mitochondrial inner membrane; required for processing of Atp6p; has an additional role in assembly of the F0 sector of the F1F0 ATP synthase complex; substrate of the Mia40p-Erv1p disulfide relay system, and folding is assisted by Mia40p	2	FALSE	0	S. cerevisiae S288C	None	None	None	mitochondrion	MassSpec	mitochondrial inner membrane;mitochondrial intermembrane space/mitochondrial inner membrane	mass-spec
YPR083W	MDM36	Mitochondrial protein; required for normal mitochondrial morphology and inheritance; component of the mitochondria-ER-cortex-ancor (MECA); interacts with Num1p to link the ER and mitochondria at the cell cortex; proposed involvement in the formation of Dnm1p and Num1p-containing cortical anchor complexes that promote mitochondrial fission	1	TRUE	0	S. cerevisiae S288C	0.096	0.0019	0	mitochondrion	MassSpec;Gene Ontology	-	-
YLR368W	MDM30	F-box component of an SCF ubiquitin protein ligase complex; associates with and is required for Fzo1p ubiquitination and for mitochondria fusion; stimulates nuclear export of specific mRNAs; promotes ubiquitin-mediated degradation of Gal4p in some strains	2	TRUE	0	S. cerevisiae S288C	0.335	0.0439	0.138	mitochondrion	MassSpec;Gene Ontology	-	-
YNL295W	MRX6	Putative protein of unknown function	1	TRUE	0	S. cerevisiae S288C	0.835	0.9942	0.909	mitochondrion	MassSpec;Gene Ontology	-	-
YDR336W	MRX8	Putative protein of unknown function; sumoylated under stress conditions in a genome wide study; YDR336W is not an essential gene	1	TRUE	0	S. cerevisiae S288C	0.238	0.5923	0.311	mitochondrion	MassSpec;Gene Ontology	-	-
YGR052W	FMP48	Putative protein of unknown function; the authentic, non-tagged protein is detected in highly purified mitochondria in high-throughput studies; induced by treatment with 8-methoxypsoralen and UVA irradiation	2	TRUE	0	S. cerevisiae S288C	0.612	0.9017	0.012	mitochondrion	MassSpec;Gene Ontology	-	-
YLR454W	FMP27	Putative protein of unknown function; the authentic, non-tagged protein is detected in highly purified mitochondria in high-throughput studies	2	TRUE	0	S. cerevisiae S288C	0.014	0.969	0.058	mitochondrion	MassSpec;Gene Ontology	-	-
YMR221C	FMP42	Putative protein of unknown function; the authentic, non-tagged protein is detected in highly purified mitochondria in high-throughput studies; physical interaction with Atg27p suggests a possible role in autophagy	2	FALSE	0	S. cerevisiae S288C	0.186	0.8549	0.05	mitochondrion;vacuole	MassSpec;Gene Ontology	-	-
YER038W-A	FMP49	Mitochondrial protein of unknown function; almost completely overlaps ORF HVG1/YER039C	0	TRUE	0	S. cerevisiae S288C	0.34	0.65	0.293	mitochondrion	Gene Ontology	-	-
Q0075	AI5_BETA	Protein of unknown function; encoded within an intron of the mitochondrial COX1 gene; translational initiation codon is predicted to be ATA rather than ATG	1	TRUE	0	S. cerevisiae S288C	0.025	0.357	0.035	mitochondrion	MassSpec;Gene Ontology	-	-
YKL037W	AIM26	Putative protein of unknown function; null mutant is viable and displays elevated frequency of mitochondrial genome loss; null mutation confers sensitivity to tunicamycin and DTT	1	TRUE	0	S. cerevisiae S288C	0.144	0.6923	0	mitochondrion	MassSpec;Gene Ontology	-	-
YJR098C		Putative protein of unknown function; the authentic, non-tagged protein is detected in highly purified mitochondria in high-throughput studies	2	TRUE	0	S. cerevisiae S288C	0.084	0.0984	0	mitochondrion	MassSpec;Gene Ontology	-	-
YNL195C		Protein of unknown function; shares a promoter with YNL194C; the authentic, non-tagged protein is detected in highly purified mitochondria in high-throughput studies; YNL195C has a paralog, HBT1, that arose from the whole genome duplication	2	TRUE	0	S. cerevisiae S288C	0.094	0.0703	0	mitochondrion	MassSpec;Gene Ontology	-	-
YPR097W		Protein that contains a PX domain and binds phosphoinositides; the authentic, non-tagged protein is detected in highly purified mitochondria in high-throughput studies; PX stands for Phox homology	2	TRUE	0	S. cerevisiae S288C	0.069	0.028	0	mitochondrion	MassSpec;Gene Ontology	-	-
YPL148C	PPT2	Phosphopantetheine:protein transferase (PPTase); activates mitochondrial acyl carrier protein (Acp1p) by phosphopantetheinylation	2	TRUE	0	S. cerevisiae S288C	0.498	0.8261	0.012	mitochondrion	MassSpec;Gene Ontology	-	-
YDL182W	LYS20	Homocitrate synthase isozyme; catalyzes the condensation of acetyl-CoA and alpha-ketoglutarate to form homocitrate, which is the first step in the lysine biosynthesis pathway; LYS20 has a paralog, LYS21, that arose from the whole genome duplication	2	FALSE	0	S. cerevisiae S288C	0.109	0.015	0	mitochondrion;nucleus	MassSpec;Gene Ontology	-	-
YDL131W	LYS21	Homocitrate synthase isozyme; catalyzes the condensation of acetyl-CoA and alpha-ketoglutarate to form homocitrate, which is the first step in the lysine biosynthesis pathway; LYS21 has a paralog, LYS20, that arose from the whole genome duplication	0	TRUE	0	S. cerevisiae S288C	0.066	0.0568	0	mitochondrion;nucleus	Gene Ontology	-	-
YOR168W	GLN4	Glutamine tRNA synthetase; monomeric class I tRNA synthetase that catalyzes the specific glutaminylation of tRNA(Gln); N-terminal domain proposed to be involved in enzyme-tRNA interactions	1	TRUE	0	S. cerevisiae S288C	0.068	0.2708	0	cytosol;mitochondrion	MassSpec;Gene Ontology	-	-
YOR384W	FRE5	Putative ferric reductase with similarity to Fre2p; expression induced by low iron levels; the authentic, non-tagged protein is detected in highly purified mitochondria in high-throughput studies	2	FALSE	0	S. cerevisiae S288C	0.134	0.9218	0.017	mitochondrion;plasma membrane	MassSpec;Gene Ontology	-	-
