# Supplementary material for: Constraint-based modeling of yeast mitochondria reveals the dynamics of protein import and iron-sulfur cluster biogenesis
Source: iScience. 2021 Oct 15;24(11):103294. doi: 10.1016/j.isci.2021.103294 (PMC8564123; doi:10.1016/j.isci.2021.103294)
Supplement: Table S3. List of cofactor-containing proteins used for construction of model, related to figure 4 [file mmc3.xlsx]

## Sheet: SI_TableS3
Table S3. List of cofactor containing proteins used in model construction
gene	gene_id	complex	type	# cofactors	group	grRule	reference
YEL024W	RIP1	complex III	fe2s2	1	mitochondrial		PMID:18390544
YGR286C	BIO2		fe2s2	1	mitochondrial		PMID:16843540
YGR286C	BIO2		fe4s4	1	mitochondrial		PMID:16843540
YLL041C	SDH2	complex II	fe2s2	1	mitochondrial		PMID:16843540
YLL041C	SDH2	complex II	fe4s4	1	mitochondrial	YKL040C and YAL046C and YAL044W-A	PMID:16843540
YLL041C	SDH2	complex II	fe3s4	1	mitochondrial		PMID:16843540
YPL252C	YAH1		fe2s2	1	mitochondrial		PMID:16843540
YKR071C	DRE2		fe2s2	1	non-mitochondrial		PMID:20802492
YKR071C	DRE2		fe4s4	1	non-mitochondrial		PMID:27166425
YOL043C	NTG2		fe4s4	1	non-mitochondrial		PMID:16843540
YGL091C	NBP35		fe4s4	1	non-mitochondrial		PMID:16843540
YGL009C	LEU1		fe4s4	1	non-mitochondrial		PMID:16843540
YOR196C	LIP5		fe4s4	2	mitochondrial	YKL040C and YAL046C and YAL044W-A	PMID:16843540
YHR164C	DNA2		fe4s4	1	non-mitochondrial		PMID:22684504
YKL045W	PRI2		fe4s4	1	non-mitochondrial		PMID:17704817
YPL207W	TYW1		fe4s4	1	endoplasmic reticulum		PMID:16642040
YER171W	RAD3		fe4s4	1	non-mitochondrial		PMID:16973432
YJL200C	ACO2		fe4s4	1	mitochondrial
YLR304C	ACO1		fe4s4	1	mitochondrial	YKL040C	PMID:16843540
YOR356W	CIR2		fe4s4	1	mitochondrial
YBR163W	EXO5		fe4s4	1	mitochondrial
YPL086C	ELP3		fe4s4	1	non-mitochondrial		PMID:16420352
YPL167C	REV3		fe4s4	1	non-mitochondrial		PMID:22119860
YNL102W	POL1		fe4s4	1	non-mitochondrial		PMID:22119860
YDL102W	POL3		fe4s4	1	non-mitochondrial		PMID:22119860
YNL262W	POL2		fe4s4	1	non-mitochondrial		PMID:22119860
YIL003W	CFD1		fe4s4	1	non-mitochondrial
YJR137C	MET5		fe4s4	1	non-mitochondrial		PMID:16843540
YJR016C	ILV3		fe4s4	1	mitochondrial		PMID:16843540
YDR234W	LYS4		fe4s4	1	mitochondrial		PMID:16843540
YDR091C	RLI1		fe4s4	2	non-mitochondrial		PMID:16843540
YDL171C	GLT1		fe3s4	1	mitochondrial		PMID:16843540
YDR148C	KGD2		lipoate	1	mitochondrial	YLR239C and YOR196C and YJL046W	PMID:19570983
YNL071W	LAT1		lipoate	1	mitochondrial	YLR239C and YOR196C and YJL046W	PMID:19570983
YAL044C	GCV3		lipoate	1	mitochondrial	YLR239C and YOR196C	PMID:19570983
YLR214W	FRE1		heme_a	1	non-mitochondrial
YDR402C	DIT2		heme_a	1	non-mitochondrial
YGR088W	CTT1		heme_a	1	non-mitochondrial
YKR066C	CCP1		ferroheme_b	1	mitochondrial
YGR234W	YHB1		ferroheme_b	1	non-mitochondrial
YDR256C	CTA1		heme_a	1	non-mitochondrial
YKL220C	FRE2		heme_a	1	non-mitochondrial
YOR381W	FRE3		heme_a	1	non-mitochondrial
YNR060W	FRE4		heme_a	1	non-mitochondrial
YOR384W	FRE5		heme_a	1	non-mitochondrial
YLL051C	FRE6		heme_a	1	non-mitochondrial
YOL152W	FRE7		heme_a	2	non-mitochondrial
YKL141W	SDH3	complex II	ferroheme_b	0.5	mitochondrial
YMR015C	ERG5		heme_a	1	non-mitochondrial
YML054C	CYB2		ferroheme_b	1	mitochondrial
Q0105	COB	complex III	ferroheme_b	1	mitochondrial
YHR007C	ERG11		heme_a	1	non-mitochondrial
YJR137C	MET5		siroheme	1	non-mitochondrial
YJR078W	BNA2		heme_a	1	non-mitochondrial
YLR205C	HMX1		heme_a	1	non-mitochondrial
YJR048W	CYC1		heme_a	1	mitochondrial	YAL039C and YOR037W
YEL039C	CYC7		heme_a	1	mitochondrial	YAL039C
YGL055W	OLE1		heme_a	1	non-mitochondrial
YMR272C	SCS7		heme_a	1	non-mitochondrial
YDR178W	SDH4	complex II	ferroheme_b	0.5	mitochondrial
YOR065W	CYT1	complex III	heme_a	1	mitochondrial	YKL087C and YOR037W
YNL111C	CYB5		heme_a	1	non-mitochondrial
Q0045	COX1	complex IV	heme_a	1	mitochondrial
YMR073C	IRC21		heme_a	1	non-mitochondrial
YGL062W	PYC1		biotin	1	non-mitochondrial	YGR286C
YBR218C	PYC2		biotin	1	non-mitochondrial	YGR286C
YNR016C	ACC1		biotin	1	non-mitochondrial	YGR286C
YBR208C	DUR1,2		biotin	1	non-mitochondrial	YGR286C
YMR207C	HFA1		biotin	1	mitochondrial
